# Supplementary material for: Metabolic signatures of Arabidopsis thaliana abiotic stress responses elucidate patterns in stress priming, acclimation, and recovery
Source: Stress Biol. 2022 Feb 15;2(1):11. doi: 10.1007/s44154-022-00034-5 (PMC10441859; doi:10.1007/s44154-022-00034-5)
Supplement: Supplementary file 4 — Additional file 4: Supplemental Table S2. Metabolites identified by comparison of chromatographic retention, accurate mass, and MS/MS fragmentation patterns with those of reference standards. Supplemental Table S3. Average fold change for metabolites compared to control under stress and recovery treatments. Supplemental Table S4. Standard compounds used for feature identification by retention time and MS/MS fragmentation pattern matching. Supplemental Table S5. Unidentified metabolic features significantly increased or decreased in responses to different treatments (greater than 2-fold change from control, significance tested using ANOVA with P < 0.05). [file 44154_2022_34_MOESM4_ESM.xlsx]

## Sheet: Supplemental Table S2
Supplemental Table S2. Metabolites identified by comparison of chromatographic retention, accurate mass, and MS/MS fragmentation patterns with those of reference standards.
Identity	m/z	polarity	retention time (min)	Molecular formula	Monoisotopic Mass	Adduct	Theoretical exact mass (Da)	Mass accuracy (ppm)	Fragment ions
Adenine	136.062	positive	7.08	C5H5N5	135.054	M+H	136.062	4	119.04, 94.04, 92.03
Adenosine	266.09	negative	5.65557	C10H13N5O4	267.097	M-H	266.089	2	134.05
Adenosine	268.103	positive	5.61911	C10H13N5O4	267.097	M+H	268.104	4	136.06
Alanine	90.0548	positive	8.88503	C3H7NO2	89.0477	M+H	90.055	2	74.10, 72.08, 72.04, 60.08, 54.00
alpha-Ketoglutaric acid	145.015	negative	7.3595	C5H6O5	146.022	M-H	145.014	5	118.04, 101.06, 77.01, 64.02
Arginine	173.105	negative	14.2452	C6H14N4O2	174.112	M-H	173.104	3	156.08, 131.08, 114.06, 58.04
Arginine	175.119	positive	14.2159	C6H14N4O2	174.112	M+H	175.119	1	158.09, 141.07, 130.10, 116.07, 112.09, 97.08, 72.08, 70.07, 60.06
Asparagine	131.047	negative	11.3603	C4H8N2O3	132.054	M-H	131.046	4	131.05, 114.02, 113.04, 111.02, 96.01, 95.03, 72.01, 70.03, 58.03
Asparagine	133.061	positive	11.0883	C4H8N2O3	132.054	M+H	133.061	1	116.03, 88.04, 87.06, 74.02, 70.03, 60.04
Aspartic acid	132.031	negative	12.873	C4H7NO4	133.037	M-H	132.03	4	115.00, 113.04, 88.04, 71.01
Aspartic acid	134.045	positive	12.2487	C4H7NO4	133.037	M+H	134.045	0	116.03, 88.04, 74.02, 70.03
Citric acid	191.02	negative	12.4364	C6H8O7	192.027	M-H	191.02	3	129.02, 111.01, 102.95, 87.01, 57.03
Citrulline	174.089	negative	11.8096	C6H13N3O3	175.096	M-H	174.088	4	131.08
Citrulline	176.103	positive	11.8119	C6H13N3O3	175.096	M+H	176.103	0	141.07, 130.10, 115.09, 113.07, 97.08, 70.07
Cysteine	122.027	positive	16.0918	C3H7NO2S	121.02	M+H	122.027	3	122.03, 120.01, 104.11
Dihydroxyacetone phosphate	168.992	negative	17.35	C3H7O6P	169.998	M-H	168.991	4	96.97, 78.96
Fructose	179.057	negative	7.96791	C6H12O6	180.063	M-H	179.056	4	168.89, 122.89, 89.02, 69.00
Fructose 6-phosphate	259.023	negative	19.7412	C6H13O9P	260.03	M-H	259.022	1	223, 199, 168.99, 138.98, 96.97, 78.96
Fumaric acid	115.004	negative	5.8381	C4H4O4	116.011	M-H	115.004	3	72.02, 71.01, 69.00
Glucose	179.057	negative	9.27747	C6H12O6	180.063	M-H	179.056	4	163.04, 119.04, 113.02, 101.02, 89.02, 85.03, 71.01, 59.01
Glucose	179.057	negative	9.98199	C6H12O6	180.063	M-H	179.056	5	163.04, 119.04, 113.02, 101.02, 89.02, 85.03, 71.01, 59.01
Glucose 6-phosphate	259.023	negative	20.1313	C6H13O9P	260.03	M-H	259.022	1	199.00, 168.99, 138.98, 101.02, 96.97, 78.96
Glutamic acid	146.046	negative	11.1727	C5H9NO4	147.053	M-H	146.046	4	128.04, 102.06
Glutamic acid	148.06	positive	11.7669	C5H9NO4	147.053	M+H	148.06	0	130.05, 102.06, 84.04
Glutamine	145.063	negative	10.8077	C5H10N2O3	146.069	M-H	145.062	7	128.04, 127.05, 125.04, 109.04, 101.07, 99.06, 86.02, 84.05, 74.02, 72.01, 58.03
Glutamine	147.076	positive	10.8032	C5H10N2O3	146.069	M+H	147.076	1	130.09, 123.96, 102,05, 84.08, 64.93
Glycine	74.0249	negative	9.9827	C2H5NO2	75.032	M-H	74.0248	2	72.99
Glycine	76.0393	positive	10.0372	C2H5NO2	75.032	M+H	76.0393	0	57.05, 58.04, 75.06
GSH	306.077	negative	11.5986	C10H17N3O6S	307.084	M-H	306.077	3	288.07, 272.09, 254.08, 242.08, 210.09, 179.05, 160.01, 143.05, 74.02
GSH	308.09	positive	12.47	C10H17N3O6S	307.084	M+H	308.091	2	291.06, 245.06, 233.06, 179.05, 162.02, 130.05, 84.04, 76.02
GSSG	611.152	negative	18.11	C20H32N6O12S2	612.152	M-H	611.145	12	593.14, 482.10, 338.05, 306.08, 272.09, 254.08, 210.09, 143.05
GSSG	613.163	positive	18.1	C20H32N6O12S2	612.152	M+H	613.159	6	538.13, 484.12, 466.11, 409.09, 355.08, 288.07, 324.04, 177.03, 130.05
Guanine	152.057	positive	8.29204	C5H5N5O	151.049	M+H	152.057	1	108.52, 99.51, 97.01, 88.00, 87.00
Guanosine monophosphate	364.067	positive	19.19	C10H14N5O8P	363.058	M+H	364.065	6	152.06, 97.03
Histidine	154.063	negative	14.4705	C6H9N3O2	155.07	M-H	154.062	5	137.04, 110.07, 96.96, 93.05, 81.05, 72.01
Histidine	156.077	positive	14.4721	C6H9N3O2	155.07	M+H	156.077	0	110.07, 95.06, 83.06
Leucine	130.088	negative	6.45661	C6H13NO2	131.095	M-H	130.087	5	89.01, 85.03, 65.01
Leucine	132.102	positive	6.3895	C6H13NO2	131.095	M+H	132.102	0	86.10, 69.07
Lysine	145.099	negative	14.3782	C6H14N2O2	146.106	M-H	145.098	7	128.04, 127.05, 102.06, 100.95, 85.93
Lysine	147.113	positive	14.3749	C6H14N2O2	146.106	M+H	147.113	1	130.09, 123.96, 102.05, 84.08
Malic acid	133.015	negative	7.40736	C4H6O5	134.022	M-H	133.014	3	115.00, 89.02, 72.99, 71.01
Maltose	341.111	negative	12.9	C12H22O11	342.116	M-H	341.109	6	221.07, 119.04, 161.05, 119.04, 101.02, 89.02
Mannitol	181.073	negative	8.80932	C6H14O6	182.079	M-H	181.072	6	163.06, 149.05, 131.04, 119.04, 113.02, 101.02, 89.02, 85.03, 73.03, 71.01, 59.01
Mannitol	183.085	positive	8.80606	C6H14O6	182.079	M+H	183.086	9	165.05, 147.04, 136.08, 123.04, 119.05, 113.96, 91.05
Ornithine	131.083	negative	14.8618	C5H12N2O2	132.09	M-H	131.083	4	115.00, 114.02, 113.04, 111.02, 95.03, 88.04, 72.03, 70.03, 58.03
Ornithine	133.097	positive	14.9609	C5H12N2O2	132.09	M+H	133.097	0	116.07, 115.09, 70.07
Oxoloacetate	130.997	negative	11.32	C4H4O5	132.006	M-H	130.999	13	104.03, 89.01, 65.01
Phenylalanine	164.072	negative	6.89039	C9H11NO2	165.079	M-H	164.072	4	136.05, 121.05, 96.96, 82.04, 65.01
Phenylalanine	166.086	positive	6.87594	C9H11NO2	165.079	M+H	166.086	0	149.06, 131.05, 120.08, 103.05
Proline	116.071	positive	7.55024	C5H9NO2	115.063	M+H	116.071	0	70.07
Pyruvic acid	87.009	negative	4.30855	C3H4O3	88.016	M-H	87.0088	3	62.63, 59.01
Raffinose	503.161	negative	14.8857	C18H32O16	504.169	M-H	503.162	1	289.07, 272.09, 254.08, 228.10, 210.09, 179.05, 160.01, 143.05, 128.04, 74.02
Ribose 5-phosphate	229.012	negative	18.73	C5H11O8P	230.019	M-H	229.012	3	138.98, 96.97, 78.96
Serine	104.036	negative	11.4174	C3H7NO3	105.043	M-H	104.035	5	74.02, 72.01, 61.99
Serine	106.05	positive	11.3656	C3H7NO3	105.043	M+H	106.05	1	88.04, 70.03, 60.04
Shikimic acid	173.045	negative	6.51781	C7H10O5	174.053	M-H	173.046	1	137.02, 129.02, 111.05, 99.05, 93.03, 83.05, 73.03, 71.01
Succinic acid	117.02	negative	5.4231	C4H6O4	118.027	M-H	117.019	4	99.01, 73.03
Sucrose	341.111	negative	12.2017	C12H22O11	342.116	M-H	341.109	5	221.07, 119.04, 101.02, 89.02, 71.01, 59.01
Threonine	118.052	negative	10.08	C4H9NO3	119.058	M-H	118.051	5	74.02, 72.01, 59.01
Threonine	120.066	positive	10.0877	C4H9NO3	119.058	M+H	120.066	0	102.05, 84.04, 74.06, 56.05
Tryptophan	203.083	negative	7.3126	C11H12N2O2	204.09	M-H	203.083	3	106.04, 96.96, 82.04, 65.01
Tryptophan	205.097	positive	7.32671	C11H12N2O2	204.09	M+H	205.097	0	188.07, 170.06, 159.09, 146.06, 144.08, 132.08, 91.05, 74.02
Tyrosine	180.068	negative	9.12674	C9H11NO3	181.074	M-H	180.067	5	163.04, 119.05, 101.02, 93.03, 89.02, 85.03, 72.01, 59.01
Tyrosine	182.081	positive	9.12431	C9H11NO3	181.074	M+H	182.081	1	165.05, 147.04, 136.08, 123.04, 119.05, 113.96, 91.05
Urea	61.0398	positive	2.78836	CH4N2O	60.0324	M+H	61.0396	3	60.04
Valine	116.072	negative	7.01191	C5H11NO2	117.079	M-H	116.072	6	99.93, 89.01, 74.02, 73.03, 69.00
Valine	118.086	positive	7.08824	C5H11NO2	117.079	M+H	118.086	0	72.08
Xylose	149.046	negative	6.97759	C5H10O5	150.053	M-H	149.046	4	89.02, 71.01, 59.01
γ-Aminobutyric acid	104.072	positive	7.42	C4H9NO2	103.063	M+H	104.071	11	87.04, 86.06, 69.03

## Sheet: Supplemental Table S3
Supplementary Table S3. Average fold change for metabolites compared to control under stress and recovery treatments
Metabolites	acquired cold stress	acquired heat stress	basal cold stress	basal heat stress	drought stress	high light stress	acquired cold recovery	acquired heat recovery	basal cold recovery	basal heat recovery	drought recovery	high light recovery
Adenine	1.16355	1.19633	1.16826	2.60267	1.37608	0.991268	0.916628	0.791039	0.90743	3.29348	0.703362	0.868625
Adenosine	1.01288	0.979873	1.10941	3.0331	1.16878	1.28975	1.45777	1.16717	0.963961	6.61304	1.95153	1.01186
Alanine	2.55674	3.76952	1.5424	4.19509	1.99359	1.26038	1.24559	1.45778	0.946666	1.01161	0.576562	0.739044
alpha-Ketoglutaric acid	0.841117	0.317269	0.692865	0.323732	0.462618	0.911044	1.19405	0.484769	0.943096	0.147791	0.351685	0.993866
Arginine	0.843523	0.897587	0.906638	1.16358	1.35867	0.996104	1.07717	0.667841	0.690475	0.545291	0.100872	0.762001
Asparagine	0.711861	2.17409	0.951757	1.86675	1.09454	1.22318	1.24262	0.76931	0.810863	0.321122	0.186117	0.605509
Aspartic acid	0.520517	0.495531	0.894352	0.553998	0.898768	0.846483	1.15262	0.598622	0.917486	0.272949	0.200606	0.736395
Citric acid	2.88041	0.928941	1.46309	1.1638	2.17008	1.47183	1.16941	0.751002	1.12778	0.500088	0.680522	0.912655
Citrulline	0.643147	0.141012	0.749564	0.304301	1.25204	0.619605	1.16275	0.269348	0.772931	0.117742	0.113485	0.571173
Cysteine	2.33417	339.188	1.73206	297.279	39.8429	15.8444	1.11504	0.923346	0.454567	2.34085	0.364649	0.514503
Dihydroxyacetone phosphate	1.96752	1.3634	0.79622	1.16587	0.178169	0.629011	0.83785	1.06619	0.459203	1.12022	0.0898045	0.509978
Fructose	0.998091	1.10618	1.01851	1.461	1.1683	1.43263	1.00239	1.25413	0.922554	1.42612	0.820445	0.806742
Fructose 6-phosphate	1.15151	1.0037	1.0599	0.983902	0.430984	0.650058	1.48255	0.592183	0.786676	0.442231	0.167299	0.870791
Fumaric acid	1.04612	1.55696	0.998324	1.15372	0.675604	2.19731	0.742018	0.631705	0.808051	0.143513	1.64366	0.747254
gamma-Aminobutyric acid	1.57513	2.71381	1.03753	5.42586	5.30221	1.13717	0.989027	1.06289	1.03642	2.21351	0.616492	1.005
Glucose	0.991249	1.34184	0.906048	1.61622	0.614796	1.20165	0.891759	1.39525	1.00219	1.18002	1.08337	0.836417
Glucose 6-phosphate	1.12004	0.524962	0.911315	0.538383	0.357293	0.503445	1.04792	0.473396	0.652932	0.325605	0.146698	0.617576
Glutamic acid	0.502799	0.473105	0.633448	0.576806	0.720395	0.918394	1.02122	0.592038	0.842133	0.205371	0.065928	0.740237
Glutamine	0.799145	1.39686	0.950604	1.37981	1.18854	1.07378	1.34298	1.34642	1.0682	1.22455	0.574126	1.00649
Glycine	1.25594	2.38269	2.02831	1.84903	1.50756	2.63907	0.975088	0.763294	0.930343	0.767106	0.855154	0.519387
GSH	0.0151277	0.161833	0.0150951	0.179806	0.441955	0.0518511	1.36891	2.37054	0.745537	5.58905	0.280891	0.616554
GSSG	1.20845	0.597869	1.37637	0.489955	1.86083	1.42618	1.44237	0.368511	0.729421	0.0715639	0.0676813	0.642808
Guanine	0.804805	7.65984	0.853176	17.653	1.06108	0.895486	4.3103	3.42543	0.825197	27.3896	7.86571	0.791956
Guanosine monophosphate	0.538297	0.0584672	0.686615	0.409262	0.30143	0.957112	0.892518	0.507542	0.609434	0.26192	0.146222	0.617536
Histidine	0.728013	2.47382	1.11844	2.50212	1.58111	1.43253	1.29789	1.22816	0.8891	1.46661	0.206801	0.692374
Leucine	1.42089	28.2995	1.35273	31.0838	7.31613	4.27214	0.963418	7.59913	0.735298	31.2985	5.93743	0.592304
Lysine	0.631556	7.35658	0.781068	8.77418	2.30013	1.28061	1.25338	1.20674	0.712553	5.69998	0.438776	0.706579
Malic acid	0.970999	1.33314	1.10741	0.587286	0.570178	1.79717	1.03157	0.655119	0.9382	0.157539	0.463182	0.82433
Maltose	33.5772	1.48661	1.36413	0.415943	36.1094	0.968009	3.04329	2.59939	1.31049	0.557065	1.26879	0.655024
Mannitol	0.578064	11.6702	0.984631	15.8047	2.64846	1.28514	0.624979	1.62913	0.293415	9.22514	0.847356	0.266262
Ornithine	0.786907	0.489866	1.07067	0.667761	1.64552	1.02143	1.21707	0.680454	0.678719	0.332598	0.0853292	0.611532
Oxaloacetic acid	2.65517	13.4899	1.81869	7.8841	2.43927	1.08637	1.79971	0.993187	1.14314	0.476384	0.113717	0.768044
Phenylalanine	2.51335	19.8392	3.17281	14.8624	4.04562	4.5606	1.80429	3.37903	0.805056	11.0843	1.72616	0.732968
Proline	0.791829	2.97672	0.847389	3.24567	1.85273	1.33847	0.990568	0.835487	2.46402	1.50114	1.22582	0.992515
Pyruvic acid	2.62694	0.729909	2.62694	0.782253	0.420147	1.16496	1.20011	0.53829	1.20011	0.249256	0.362297	0.817252
Raffinose	0.619986	27.5543	0.62682	3.14071	1.66521	2.00367	1.14529	23.6957	2.3909	8.71093	1.16807	2.05812
Ribose 5-phosphate	0.503425	1.4829	0.876471	1.44592	0.475397	0.63484	1.15534	0.654485	0.651474	0.548586	0.11671	0.607337
Serine	0.473057	0.510913	0.539611	0.549329	0.743367	0.747951	0.991712	0.278671	0.798629	0.0989861	0.216211	0.798672
Shikimic acid	0.787606	0.996426	0.82632	1.0046	0.969662	0.761871	1.00909	0.764027	1.03186	0.495231	0.840472	0.974534
Succinic acid	0.857685	1.43562	0.813812	3.13578	0.945432	1.83282	0.706778	0.759176	0.691751	0.557681	0.702453	0.636273
Sucrose	0.443326	0.469972	0.475442	0.481766	0.503699	0.637414	1.08047	1.21473	0.934362	1.90631	1.04072	0.711393
Threonine	0.946115	2.6787	0.908589	2.68038	1.43944	1.34114	0.998232	1.51621	0.948177	1.50792	0.851923	0.739373
Tryptophan	2.40286	51.8842	2.91449	58.434	5.71402	5.17083	1.51782	9.41136	1.35087	41.2818	15.7949	1.69445
Tyrosine	1.22503	27.9941	1.49229	32.7543	5.29814	3.53826	1.01752	2.36147	0.631334	15.9419	0.848602	0.561691
Urea	0.331138	0.344836	0.351144	0.710124	0.412266	0.437925	1.01479	0.403476	0.401135	0.250159	0.499756	0.576369
Valine	0.958012	15.317	1.23996	16.5929	3.18788	2.39173	1.30051	4.03643	1.2726	8.11705	0.715771	0.928582
Xylose	0.705958	1.4292	0.795467	1.16283	1.38789	1.08548	1.1482	2.31377	1.16123	1.33769	0.67735	1.35128

## Sheet: Supplemental Table S4
Supplemental Table S4. Standard compounds used for feature identification by retention time and MS/MS fragmentation pattern matching.
Adenine
Adenosine
α-Ketoglutaric acid
Citric acid
Dihydroxyacetone phosphate dilithium salt
D-(−)-Fructose
D-Fructose 6-phosphate disodium salt hydrate
Fumaric acid
γ-Aminobutyric acid
D-(+)-Glucose
D-Glucose 6-phosphate sodium salt
L-Glutathione reduced
L-Glutathione oxidized
Guanine
Guanosine 3′-monophosphate disodium salt
L-Alanine
L-Arginine
L-Asparagine
L-Aspartic acid
L-Citrulline
L-Cysteine
L-Glutamic acid
L-Glutamine
Glycine
L-Histidine
L-Leucine
L-Lysine
L-Ornithine monohydrochloride
L-Phenylalanine
L-Proline
L-Serine
L-Threonine
L-Tryptophan
L-Tyrosine
L-Valine
Malic acid
D-(+)-Maltose monohydrate
D-Mannitol
Oxaloacetic acid
Pyruvic acid
D-(+)-Raffinose pentahydrate
D-Ribose 5-phosphate disodium salt hydrate
Shikimic acid
Succinic acid
Sucrose
Urea
D-(+)-Xylose

## Sheet: Supplemental Table S5
Supplemental Table S5. Unidentified metabolic features significantly increased or decreased in responses to different treatment (greater than 2-fold change from control, significance tested using ANOVA with P <0.05).
M/z	polarity	retention time (min)	ratio	pvalue	Change	Treatment
57.0345	negative	7.33816	0.404879	0.00188559	decrease	high light
58.065	positive	1.10762	0.307019	0.0201346	decrease	heat pretreatment recovery
58.065	positive	1.10762	0.307019	0.0201346	decrease	heat pretreatment recovery
58.065	positive	1.10762	0.287589	0.0178707	decrease	basal heat recovery
58.065	positive	1.10762	0.157583	0.0101438	decrease	water-deficit recovery
59.0362	positive	10.6224	0.376453	0.000186993	decrease	water-deficit recovery
59.0606	positive	4.72881	0.405326	0.0255184	decrease	heat pretreatment
59.0606	positive	4.72881	0.294763	0.0117608	decrease	cold pretreatment
59.0606	positive	4.72881	0.277147	0.0103245	decrease	basal cold
59.0606	positive	4.72881	0.360517	0.0182431	decrease	high light
59.0606	positive	4.72881	0.35461	0.0189169	decrease	water-deficit
59.0606	positive	1.14125	0.419432	0.0371088	decrease	cold pretreatment
60.0558	positive	12.4165	0.303304	0.00233657	decrease	water-deficit recovery
60.081	positive	1.10094	0.34912	0.00595287	decrease	heat pretreatment recovery
60.081	positive	1.10094	0.34912	0.00595287	decrease	heat pretreatment recovery
60.081	positive	1.10094	0.300353	0.00463821	decrease	basal heat recovery
60.081	positive	1.10094	0.197912	0.00261022	decrease	water-deficit recovery
61.9882	negative	6.00165	0.000725714	0.00438924	decrease	heat pretreatment recovery
61.9882	negative	6.00165	0.000725714	0.00438924	decrease	heat pretreatment recovery
61.9882	negative	6.00165	0.143748	0.0118987	decrease	basal cold recovery
61.9882	negative	6.00165	0.00082994	0.00439091	decrease	basal heat recovery
61.9882	negative	6.00165	0.11437	0.0127549	decrease	high light recovery
61.9882	negative	6.00165	0.000877616	0.00439167	decrease	water-deficit recovery
62.0602	positive	5.86449	0.493227	0.000951575	decrease	basal heat recovery
62.0602	positive	5.86449	0.283652	0.000508415	decrease	water-deficit recovery
62.9853	negative	5.97921	0.097163	0.00771142	decrease	basal cold recovery
62.9853	negative	5.97921	6.75007e-05	0.00454115	decrease	basal heat recovery
62.9853	negative	5.97921	0.0724842	0.00792037	decrease	high light recovery
63.9925	negative	5.98436	2.37432e-05	0.0051862	decrease	heat pretreatment recovery
63.9925	negative	5.98436	2.37432e-05	0.0051862	decrease	heat pretreatment recovery
63.9925	negative	5.98436	0.0926584	0.00841943	decrease	basal cold recovery
63.9925	negative	5.98436	0.0697746	0.00859856	decrease	high light recovery
63.9925	negative	5.98436	2.02532e-05	0.00518614	decrease	water-deficit recovery
64.0159	positive	5.35249	0.0340687	1.0507e-05	decrease	water-deficit recovery
64.0159	positive	1.19158	0.00579647	2.92476e-06	decrease	cold pretreatment
65.0192	positive	5.36686	0.335373	0.0148538	decrease	water-deficit recovery
65.0605	positive	14.227	0.32997	0.0186745	decrease	basal heat recovery
65.0605	positive	14.227	0.0229812	0.00316303	decrease	water-deficit recovery
66.0098	negative	7.99382	19.6027	0.0318857	increase	high light recovery
66.0683	positive	12.4646	0.372766	0.0136653	decrease	heat pretreatment recovery
66.0683	positive	12.4646	0.372766	0.0136653	decrease	heat pretreatment recovery
66.0683	positive	12.4646	0.113015	0.00169501	decrease	basal heat recovery
66.0683	positive	12.4646	0.0313688	0.00100079	decrease	water-deficit recovery
68.9958	negative	5.83035	0.00905266	4.41967e-07	decrease	heat pretreatment recovery
68.9958	negative	5.83035	0.00905266	4.41967e-07	decrease	heat pretreatment recovery
68.9958	negative	5.83035	0.00787014	4.38247e-07	decrease	basal heat recovery
68.9958	negative	5.83035	0.00838093	4.40726e-07	decrease	water-deficit recovery
68.9958	negative	9.18769	2.32081	0.00151163	increase	water-deficit recovery
69.0336	positive	6.69916	2.45738	0.0283718	increase	heat pretreatment
69.0336	positive	6.69916	5.16711	0.000520864	increase	basal heat
69.0336	positive	6.69916	2.04076	0.00244869	increase	basal heat recovery
69.0336	positive	6.69916	6.30198	0.00341451	increase	water-deficit
69.0448	positive	4.72881	2.62065	0.049227	increase	heat pretreatment recovery
69.0448	positive	4.72881	2.62065	0.049227	increase	heat pretreatment recovery
69.0448	positive	4.72881	4.4083	0.00957883	increase	basal heat recovery
69.9991	negative	5.82989	0.000710694	1.40109e-05	decrease	heat pretreatment recovery
69.9991	negative	5.82989	0.000710694	1.40109e-05	decrease	heat pretreatment recovery
69.9991	negative	5.82989	0.000369313	1.3991e-05	decrease	water-deficit recovery
70.0288	positive	11.2309	4.12005	0.0403535	increase	heat pretreatment
70.0288	positive	11.2309	4.04068	1.16488e-07	increase	basal heat
70.0288	positive	11.2309	0.300576	0.00521291	decrease	basal heat recovery
70.0288	positive	11.2309	0.15799	0.000757566	decrease	water-deficit recovery
70.0652	positive	14.2311	0.11365	0.000238091	decrease	water-deficit recovery
70.0652	positive	7.57207	3.02202	0.0243552	increase	heat pretreatment
70.0652	positive	7.57207	3.27868	0.00181708	increase	basal heat
70.0652	positive	7.57207	2.04296	0.00624289	increase	water-deficit
71.0139	negative	5.83958	0.237866	0.0121498	decrease	basal heat recovery
71.0685	positive	7.60953	5.10775	0.0248619	increase	heat pretreatment
71.0685	positive	7.60953	5.5989	0.000359583	increase	basal heat
71.0685	positive	7.60953	3.08733	0.00780343	increase	water-deficit
72.0808	positive	12.4631	0.175875	0.00442098	decrease	basal heat recovery
72.0808	positive	12.4631	0.113707	0.000958516	decrease	water-deficit recovery
72.0808	positive	7.01412	7.81721	0.00609942	increase	heat pretreatment
72.0808	positive	7.01412	2.13729	0.00233322	increase	heat pretreatment recovery
72.0808	positive	7.01412	2.13729	0.00233322	increase	heat pretreatment recovery
72.0808	positive	7.01412	7.78476	0.000231759	increase	basal heat
72.0808	positive	7.01412	3.88578	0.00205122	increase	basal heat recovery
72.0808	positive	7.01412	2.17538	0.0012552	increase	high light
72.0808	positive	7.01412	3.0181	0.000472628	increase	water-deficit
73.063	positive	14.2039	0.479147	0.0172322	decrease	basal heat recovery
73.063	positive	14.2039	0.110059	0.000773351	decrease	water-deficit recovery
73.0649	positive	5.37108	6.72868	0.029865	increase	heat pretreatment recovery
73.0649	positive	5.37108	6.72868	0.029865	increase	heat pretreatment recovery
73.0649	positive	5.37108	7.05896	0.00835692	increase	basal heat recovery
73.0842	positive	12.4264	0.278553	0.00030516	decrease	basal heat recovery
73.0842	positive	12.4264	2.16666	0.0224798	increase	water-deficit
73.0842	positive	12.4264	0.113084	1.49231e-05	decrease	water-deficit recovery
73.0842	positive	7.01535	8.57946	0.0062835	increase	heat pretreatment
73.0842	positive	7.01535	2.28673	0.00303663	increase	heat pretreatment recovery
73.0842	positive	7.01535	2.28673	0.00303663	increase	heat pretreatment recovery
73.0842	positive	7.01535	8.33247	3.66512e-05	increase	basal heat
73.0842	positive	7.01535	4.11629	0.00374765	increase	basal heat recovery
73.0842	positive	7.01535	2.25559	0.00257635	increase	high light
73.0842	positive	7.01535	3.15604	0.000536073	increase	water-deficit
74.0237	positive	12.2169	0.497865	0.00864247	decrease	cold pretreatment
74.0237	positive	12.2169	0.33245	0.0055145	decrease	basal heat recovery
74.0237	positive	12.2169	0.224858	0.00197703	decrease	water-deficit recovery
74.0248	negative	11.6365	0.456416	0.00582007	decrease	heat pretreatment
74.0248	negative	11.6365	0.307302	6.38613e-05	decrease	heat pretreatment recovery
74.0248	negative	11.6365	0.307302	6.38613e-05	decrease	heat pretreatment recovery
74.0248	negative	11.6365	0.334314	0.00115091	decrease	cold pretreatment
74.0248	negative	11.6365	0.477196	0.00354728	decrease	basal cold
74.0248	negative	11.6365	0.499716	0.000333984	decrease	basal heat
74.0248	negative	11.6365	0.10229	2.90721e-05	decrease	basal heat recovery
74.0248	negative	11.6365	0.148487	2.02439e-05	decrease	water-deficit recovery
74.0601	positive	9.96429	2.48025	0.0140136	increase	heat pretreatment
74.0601	positive	9.96429	2.52171	0.00018671	increase	basal heat
74.0965	positive	1.09645	0.439888	0.037443	decrease	heat pretreatment recovery
74.0965	positive	1.09645	0.439888	0.037443	decrease	heat pretreatment recovery
74.0965	positive	1.09645	0.393967	0.029348	decrease	basal heat recovery
74.0965	positive	1.09645	0.290953	0.0245152	decrease	water-deficit recovery
75.0089	negative	3.96493	0.326805	0.0337305	decrease	water-deficit recovery
75.0635	positive	9.9399	3.14048	0.0084013	increase	heat pretreatment
75.0635	positive	9.9399	3.23512	0.00188264	increase	basal heat
75.0735	positive	12.4238	0.437285	0.0222043	decrease	heat pretreatment recovery
75.0735	positive	12.4238	0.437285	0.0222043	decrease	heat pretreatment recovery
75.0735	positive	12.4238	0.0932672	0.000919653	decrease	basal heat recovery
75.0735	positive	12.4238	0.00366093	0.000317059	decrease	water-deficit recovery
75.0998	positive	1.07521	0.347461	0.033975	decrease	heat pretreatment recovery
75.0998	positive	1.07521	0.347461	0.033975	decrease	heat pretreatment recovery
75.0998	positive	1.07521	0.498755	0.00698764	decrease	cold pretreatment
75.0998	positive	1.07521	0.290267	0.0259152	decrease	basal heat recovery
75.0998	positive	1.07521	0.249985	0.0294714	decrease	water-deficit recovery
76.0757	positive	4.80748	2.31592	0.0263455	increase	heat pretreatment
76.0757	positive	4.80748	2.43848	0.0111848	increase	basal heat
76.0757	positive	4.80748	0.0935158	0.00181243	decrease	water-deficit recovery
77.0427	positive	9.91342	0.207039	0.00257279	decrease	heat pretreatment recovery
77.0427	positive	9.91342	0.207039	0.00257279	decrease	heat pretreatment recovery
77.0427	positive	9.91342	0.0906763	0.00116453	decrease	basal heat recovery
77.0427	positive	9.91342	3.24219	0.000134846	increase	high light
77.0427	positive	9.91342	0.302771	0.00371093	decrease	high light recovery
77.0427	positive	9.91342	0.336547	0.00484675	decrease	water-deficit recovery
78.9592	negative	15.0969	0.449949	0.00148417	decrease	heat pretreatment recovery
78.9592	negative	15.0969	0.449949	0.00148417	decrease	heat pretreatment recovery
78.9592	negative	15.0969	0.421243	0.000253156	decrease	basal heat recovery
78.9592	negative	15.0969	0.12529	3.4818e-05	decrease	water-deficit recovery
80.975	negative	13.7243	0.48056	0.00192089	decrease	basal heat recovery
80.975	negative	13.7243	0.206293	0.000704386	decrease	water-deficit recovery
81.0447	positive	2.43196	0.39251	0.0260719	decrease	basal cold
81.9785	negative	13.7175	0.468748	0.00693364	decrease	basal heat recovery
81.9785	negative	13.7175	0.134072	0.00129793	decrease	water-deficit recovery
82.9721	negative	13.7268	0.482291	0.0019653	decrease	basal heat recovery
82.9721	negative	13.7268	0.205812	0.000687093	decrease	water-deficit recovery
85.0284	positive	12.2129	2.04909	0.00978364	increase	basal heat recovery
85.076	positive	2.69185	0.463143	0.0427675	decrease	heat pretreatment recovery
85.076	positive	2.69185	0.463143	0.0427675	decrease	heat pretreatment recovery
85.076	positive	2.69185	0.236092	0.0121263	decrease	basal heat recovery
85.076	positive	2.69185	0.045893	0.00540483	decrease	water-deficit recovery
85.0765	positive	1.08612	0.331492	0.00168087	decrease	basal heat recovery
85.0765	positive	1.08612	0.139949	0.000964287	decrease	water-deficit recovery
85.5737	positive	14.2285	0.321843	0.0169102	decrease	basal heat recovery
85.5737	positive	14.2285	0.0245108	0.00361312	decrease	water-deficit recovery
86.0964	positive	6.51154	21.527	0.00277571	increase	heat pretreatment
86.0964	positive	6.51154	2.85138	0.0312027	increase	heat pretreatment recovery
86.0964	positive	6.51154	2.85138	0.0312027	increase	heat pretreatment recovery
86.0964	positive	6.51154	21.772	0.000215559	increase	basal heat
86.0964	positive	6.51154	11.5615	0.000343427	increase	basal heat recovery
86.0964	positive	6.51154	3.29006	0.00495572	increase	high light
86.0964	positive	6.51154	6.72139	0.0231056	increase	water-deficit
86.5815	positive	12.4638	0.437186	0.0120627	decrease	heat pretreatment recovery
86.5815	positive	12.4638	0.437186	0.0120627	decrease	heat pretreatment recovery
86.5815	positive	12.4638	0.494391	0.0146126	decrease	cold pretreatment
86.5815	positive	12.4638	0.157735	0.000966767	decrease	basal heat recovery
86.5815	positive	12.4638	0.0415435	0.000377358	decrease	water-deficit recovery
87.0441	positive	6.69916	2.61416	0.0181604	increase	heat pretreatment
87.0441	positive	6.69916	5.31862	0.000545655	increase	basal heat
87.0441	positive	6.69916	2.12448	0.00192363	increase	basal heat recovery
87.0441	positive	6.69916	6.29129	0.00156054	increase	water-deficit
87.0553	positive	11.1274	2.25465	1.30623e-05	increase	basal heat
87.0553	positive	11.1274	0.376038	0.00584818	decrease	basal heat recovery
87.0553	positive	11.1274	0.170729	0.00062434	decrease	water-deficit recovery
88.0393	positive	12.2519	0.327972	0.00313325	decrease	basal heat recovery
88.0393	positive	12.2519	0.259047	0.00182635	decrease	water-deficit recovery
88.0631	positive	14.2297	0.339485	0.0283156	decrease	basal heat recovery
88.0631	positive	14.2297	0.0204946	0.00522261	decrease	water-deficit recovery
88.0757	positive	4.71768	0.383372	0.00238512	decrease	heat pretreatment
88.0757	positive	4.71768	0.423802	0.00131857	decrease	basal heat
88.0757	positive	4.71768	0.288948	0.000322815	decrease	water-deficit recovery
88.1121	positive	1.06215	0.182117	0.032069	decrease	heat pretreatment recovery
88.1121	positive	1.06215	0.182117	0.032069	decrease	heat pretreatment recovery
88.1121	positive	1.06215	0.277973	0.0478323	decrease	basal cold recovery
88.1121	positive	1.06215	0.208789	0.0346771	decrease	basal heat recovery
88.1121	positive	1.06215	0.255923	0.0440712	decrease	high light recovery
88.1121	positive	1.06215	0.122305	0.0250955	decrease	water-deficit recovery
89.0246	negative	3.04654	0.25867	0.0165981	decrease	basal heat recovery
89.079	positive	4.76595	0.379259	0.00263578	decrease	heat pretreatment
89.079	positive	4.76595	0.424792	0.00192118	decrease	basal heat
89.079	positive	4.76595	0.278321	0.000317219	decrease	water-deficit recovery
89.1074	positive	14.1568	0.233238	0.000548381	decrease	basal heat recovery
89.1074	positive	14.1568	0.3334	0.00223454	decrease	water-deficit recovery
89.1154	positive	1.04636	0.15888	0.0314987	decrease	heat pretreatment recovery
89.1154	positive	1.04636	0.15888	0.0314987	decrease	heat pretreatment recovery
89.1154	positive	1.04636	0.249923	0.0452933	decrease	basal cold recovery
89.1154	positive	1.04636	0.184094	0.0342329	decrease	basal heat recovery
89.1154	positive	1.04636	0.209656	0.0391505	decrease	high light recovery
89.1154	positive	1.04636	0.0975202	0.0245891	decrease	water-deficit recovery
90.0282	negative	3.03848	0.191888	0.0113485	decrease	basal heat recovery
90.055	positive	7.09521	0.375045	0.00150639	decrease	heat pretreatment recovery
90.055	positive	7.09521	0.375045	0.00150639	decrease	heat pretreatment recovery
90.055	positive	7.09521	0.0118494	9.87188e-05	decrease	basal heat recovery
90.0914	positive	5.36601	2.61908	0.0172785	increase	heat pretreatment recovery
90.0914	positive	5.36601	2.61908	0.0172785	increase	heat pretreatment recovery
90.0914	positive	5.36601	2.68084	0.00296301	increase	basal heat recovery
90.9767	positive	5.3585	0.302105	0.00101866	decrease	water-deficit recovery
91.0582	positive	8.73481	3.8852	0.0171695	increase	heat pretreatment
91.0582	positive	8.73481	2.61941	0.000615812	increase	cold pretreatment
91.0582	positive	8.73481	2.37204	0.00160194	increase	basal cold
91.0582	positive	8.73481	4.27614	8.01328e-05	increase	basal heat
91.0582	positive	8.73481	2.19454	0.00395993	increase	water-deficit
92.9284	negative	13.7292	0.486955	0.00113713	decrease	basal heat recovery
92.9284	negative	13.7292	0.288282	0.00013108	decrease	water-deficit recovery
94.0451	positive	5.01305	6.13529	0.00890443	increase	basal heat recovery
94.0451	positive	5.01305	7.69016	0.000381722	increase	water-deficit recovery
94.9255	negative	13.7299	0.312944	6.13175e-06	decrease	water-deficit recovery
95.0252	negative	11.3106	0.286188	0.00963555	decrease	basal heat recovery
95.0252	negative	11.3106	0.113053	0.000282984	decrease	water-deficit recovery
95.0438	positive	5.18608	11.9836	0.00625161	increase	basal heat recovery
95.0438	positive	5.18608	14.7395	0.000341211	increase	water-deficit recovery
95.0604	positive	2.45647	0.38556	0.0301277	decrease	basal cold
95.0834	positive	11.4976	0.0572117	0.0109531	decrease	basal heat recovery
95.0834	positive	11.4976	0.0030158	0.00877643	decrease	water-deficit recovery
96.0444	positive	3.91171	2.45833	0.00286675	increase	cold pretreatment
96.0444	positive	3.91171	2.07828	0.0033079	increase	basal cold
96.0444	positive	3.91171	0.399818	0.0128443	decrease	basal heat recovery
96.0444	positive	3.91171	0.117959	0.002953	decrease	water-deficit recovery
96.9698	negative	15.0986	0.465478	0.00189972	decrease	heat pretreatment recovery
96.9698	negative	15.0986	0.465478	0.00189972	decrease	heat pretreatment recovery
96.9698	negative	15.0986	0.431472	0.000366584	decrease	basal heat recovery
96.9698	negative	15.0986	0.117797	3.98102e-05	decrease	water-deficit recovery
97.0284	positive	12.2333	0.443921	0.00035133	decrease	water-deficit recovery
98.0601	positive	7.01007	0.245866	0.013313	decrease	heat pretreatment
98.0601	positive	7.01007	0.110667	0.000808605	decrease	basal heat
98.0601	positive	7.01007	0.00918874	0.0090724	decrease	basal heat recovery
98.9737	negative	15.0911	0.456614	0.000920652	decrease	heat pretreatment recovery
98.9737	negative	15.0911	0.456614	0.000920652	decrease	heat pretreatment recovery
98.9737	negative	15.0911	0.428462	0.000130287	decrease	basal heat recovery
98.9737	negative	15.0911	0.110944	1.47086e-05	decrease	water-deficit recovery
98.9841	positive	15.0951	0.424898	0.00175331	decrease	heat pretreatment recovery
98.9841	positive	15.0951	0.424898	0.00175331	decrease	heat pretreatment recovery
98.9841	positive	15.0951	0.389292	0.000379638	decrease	basal heat recovery
98.9841	positive	15.0951	0.0948785	4.60686e-05	decrease	water-deficit recovery
99.0917	positive	2.61567	0.249729	0.0450526	decrease	heat pretreatment recovery
99.0917	positive	2.61567	0.249729	0.0450526	decrease	heat pretreatment recovery
99.0917	positive	2.61567	0.119455	0.0270076	decrease	basal heat recovery
99.0917	positive	2.61567	0.0406965	0.0206095	decrease	water-deficit recovery
99.0917	positive	1.05288	0.297201	0.00761059	decrease	heat pretreatment recovery
99.0917	positive	1.05288	0.297201	0.00761059	decrease	heat pretreatment recovery
99.0917	positive	1.05288	0.124439	0.00231789	decrease	basal heat recovery
99.0917	positive	1.05288	0.0137953	0.00143594	decrease	water-deficit recovery
100.988	positive	15.0929	0.419584	0.00209075	decrease	heat pretreatment recovery
100.988	positive	15.0929	0.419584	0.00209075	decrease	heat pretreatment recovery
100.988	positive	15.0929	0.396027	0.000404409	decrease	basal heat recovery
100.988	positive	15.0929	0.0903047	4.52242e-05	decrease	water-deficit recovery
101.071	positive	10.516	0.42751	0.013618	decrease	water-deficit recovery
101.107	positive	1.09311	0.38843	0.00286528	decrease	heat pretreatment recovery
101.107	positive	1.09311	0.38843	0.00286528	decrease	heat pretreatment recovery
101.107	positive	1.09311	0.186528	0.000629766	decrease	basal heat recovery
101.107	positive	1.09311	0.0245731	0.000207447	decrease	water-deficit recovery
101.981	negative	11.4563	0.131639	0.000439342	decrease	heat pretreatment recovery
101.981	negative	11.4563	0.131639	0.000439342	decrease	heat pretreatment recovery
101.981	negative	11.4563	0.209104	0.000659898	decrease	basal heat recovery
101.981	negative	11.4563	0.367138	0.0391844	decrease	high light recovery
101.981	negative	11.4563	0.261985	0.000856953	decrease	water-deficit recovery
102.055	positive	11.1292	0.208426	0.00200615	decrease	basal heat recovery
102.055	positive	11.1292	0.122657	0.000798832	decrease	water-deficit recovery
102.055	positive	9.96029	2.80219	0.0160411	increase	heat pretreatment
102.055	positive	9.96029	2.85608	0.000160939	increase	basal heat
102.055	positive	12.8178	2.96571	0.0306764	increase	heat pretreatment
102.055	positive	12.8178	0.401466	0.00407541	decrease	basal cold recovery
102.055	positive	12.8178	3.14254	0.000679442	increase	basal heat
102.055	positive	12.8178	2.59355	0.00908482	increase	basal heat recovery
102.055	positive	12.8178	2.41652	0.0026473	increase	water-deficit
102.055	positive	12.8178	0.186674	0.000329719	decrease	water-deficit recovery
102.068	positive	2.77475	0.484521	0.0476133	decrease	cold pretreatment
102.957	negative	13.7007	0.486317	4.34312e-05	decrease	water-deficit recovery
103.004	negative	6.79826	2.35551	0.00814525	increase	basal heat recovery
103.041	negative	2.6579	2.24858	0.0494848	increase	basal heat recovery
103.041	negative	2.6579	0.455037	0.0072879	decrease	water-deficit recovery
103.087	positive	5.4668	6.15607	0.040268	increase	heat pretreatment
103.087	positive	5.4668	6.52957	0.00257455	increase	heat pretreatment recovery
103.087	positive	5.4668	6.52957	0.00257455	increase	heat pretreatment recovery
103.087	positive	5.4668	0.350736	0.0325668	decrease	cold pretreatment
103.087	positive	5.4668	9.82452	0.000268235	increase	basal heat
103.087	positive	5.4668	11.5294	0.00665964	increase	basal heat recovery
103.087	positive	5.4668	2.59543	0.0207901	increase	water-deficit
103.087	positive	5.4668	0.247931	0.000750701	decrease	water-deficit recovery
103.131	positive	1.07602	2.61715	0.0158285	increase	basal heat recovery
104.071	positive	6.68085	2.69881	0.0133929	increase	heat pretreatment
104.071	positive	6.68085	5.39065	0.000456431	increase	basal heat
104.071	positive	6.68085	2.16974	0.00214503	increase	basal heat recovery
104.071	positive	6.68085	5.30289	0.000192874	increase	water-deficit
104.107	positive	1.09608	0.300503	0.0185726	decrease	heat pretreatment recovery
104.107	positive	1.09608	0.300503	0.0185726	decrease	heat pretreatment recovery
104.107	positive	1.09608	0.233431	0.0123995	decrease	basal heat recovery
104.107	positive	1.09608	0.119139	0.0075076	decrease	water-deficit recovery
105.02	negative	5.97226	0.185614	0.00337707	decrease	heat pretreatment
105.02	negative	5.97226	0.155603	0.0025366	decrease	basal heat
105.02	negative	5.97226	0.288992	0.0228594	decrease	basal heat recovery
105.039	negative	11.6306	0.47128	0.00928433	decrease	heat pretreatment
105.039	negative	11.6306	0.300058	8.05318e-05	decrease	heat pretreatment recovery
105.039	negative	11.6306	0.300058	8.05318e-05	decrease	heat pretreatment recovery
105.039	negative	11.6306	0.430891	0.00171744	decrease	cold pretreatment
105.039	negative	11.6306	0.499077	0.00158298	decrease	basal cold
105.039	negative	11.6306	0.499967	0.000763958	decrease	basal heat
105.039	negative	11.6306	0.0984231	3.25175e-05	decrease	basal heat recovery
105.039	negative	11.6306	0.190118	4.36514e-05	decrease	water-deficit recovery
105.074	positive	6.69517	2.66451	0.0131898	increase	heat pretreatment
105.074	positive	6.69517	5.34666	0.000450349	increase	basal heat
105.074	positive	6.69517	2.19312	0.00202899	increase	basal heat recovery
105.074	positive	6.69517	5.31252	0.000210802	increase	water-deficit
106.041	negative	2.77526	0.248598	0.00197835	decrease	basal cold recovery
106.041	negative	2.77526	0.447648	0.00317532	decrease	high light recovery
106.041	negative	2.77526	0.438615	0.00459383	decrease	water-deficit recovery
106.111	positive	1.10762	0.282438	0.0188467	decrease	heat pretreatment recovery
106.111	positive	1.10762	0.282438	0.0188467	decrease	heat pretreatment recovery
106.111	positive	1.10762	0.194065	0.0112647	decrease	basal heat recovery
106.111	positive	1.10762	0.466573	0.0450881	decrease	high light recovery
106.111	positive	1.10762	0.095245	0.00696129	decrease	water-deficit recovery
106.951	positive	5.29184	0.430689	0.0436921	decrease	water-deficit recovery
107.053	positive	11.6127	0.237214	0.000617815	decrease	heat pretreatment recovery
107.053	positive	11.6127	0.237214	0.000617815	decrease	heat pretreatment recovery
107.053	positive	11.6127	0.0798129	0.000229588	decrease	basal heat recovery
107.053	positive	11.6127	0.160442	0.000335572	decrease	water-deficit recovery
107.06	positive	2.47897	0.371493	0.01951	decrease	basal cold
108.007	negative	4.79714	2.38639	0.0360504	increase	cold pretreatment
108.007	negative	4.79714	2.05293	0.0375984	increase	basal heat
108.054	positive	11.6122	0.226905	0.00121746	decrease	heat pretreatment recovery
108.054	positive	11.6122	0.226905	0.00121746	decrease	heat pretreatment recovery
108.054	positive	11.6122	0.478516	0.0114733	decrease	cold pretreatment
108.054	positive	11.6122	0.184851	0.00422803	decrease	basal heat recovery
108.054	positive	11.6122	0.196768	0.00112483	decrease	water-deficit recovery
109.028	positive	12.2201	2.57393	0.00122747	increase	cold pretreatment recovery
109.028	positive	12.2201	2.29131	0.0151494	increase	basal heat recovery
110.02	positive	6.55144	3.41091	0.00116383	increase	heat pretreatment
110.02	positive	6.55144	0.374276	0.00103892	decrease	cold pretreatment recovery
110.02	positive	6.55144	0.296603	0.000859818	decrease	basal cold recovery
110.02	positive	6.55144	3.23772	0.00519101	increase	basal heat
110.071	positive	14.4656	2.74555	0.0011341	increase	basal heat
110.071	positive	14.4656	0.211041	0.00166985	decrease	water-deficit recovery
110.976	negative	10.9771	3.39151	5.46601e-05	increase	heat pretreatment recovery
110.976	negative	10.9771	3.39151	5.46601e-05	increase	heat pretreatment recovery
110.976	negative	10.9771	0.487724	0.00311102	decrease	cold pretreatment
110.976	negative	10.9771	4.06386	4.44402e-05	increase	cold pretreatment recovery
110.976	negative	10.9771	0.499355	0.00378218	decrease	basal cold
110.976	negative	10.9771	4.01204	8.01831e-06	increase	basal cold recovery
110.976	negative	10.9771	2.23332	0.000684548	increase	basal heat recovery
110.976	negative	10.9771	3.54175	4.69818e-05	increase	high light recovery
110.976	negative	10.9771	3.94396	0.000125463	increase	water-deficit recovery
111.017	negative	5.69709	6.42136	0.0173408	increase	heat pretreatment recovery
111.017	negative	5.69709	6.42136	0.0173408	increase	heat pretreatment recovery
111.017	negative	5.69709	10.3573	2.60167e-05	increase	basal heat recovery
111.017	negative	5.69709	7.09745	4.25021e-05	increase	water-deficit recovery
111.055	positive	5.86233	0.367469	0.00566657	decrease	heat pretreatment recovery
111.055	positive	5.86233	0.367469	0.00566657	decrease	heat pretreatment recovery
111.055	positive	5.86233	0.346573	0.00257304	decrease	cold pretreatment recovery
111.055	positive	5.86233	0.305952	0.00215324	decrease	basal cold recovery
111.055	positive	5.86233	0.324383	0.00312559	decrease	basal heat recovery
111.055	positive	5.86233	0.249109	0.00157028	decrease	high light recovery
111.055	positive	5.86233	6.14413	0.000136159	increase	water-deficit
111.055	positive	5.86233	0.047429	0.000612387	decrease	water-deficit recovery
112.018	positive	5.90776	0.0736445	0.000551203	decrease	cold pretreatment recovery
112.018	positive	5.90776	0.183613	0.00111248	decrease	basal cold recovery
112.018	positive	5.90776	2.16826	0.000511668	increase	basal heat recovery
112.018	positive	5.90776	0.47366	0.0241439	decrease	high light recovery
112.051	positive	9.31627	3.66026	0.00543162	increase	basal heat
112.051	positive	9.31627	2.53741	0.042709	increase	basal heat recovery
112.087	positive	14.2285	0.0913699	0.000466284	decrease	water-deficit recovery
112.986	negative	5.83035	0.0126459	2.71734e-07	decrease	heat pretreatment recovery
112.986	negative	5.83035	0.0126459	2.71734e-07	decrease	heat pretreatment recovery
112.986	negative	5.83035	0.010019	2.57122e-07	decrease	basal heat recovery
112.986	negative	5.83035	0.00904629	2.56892e-07	decrease	water-deficit recovery
112.986	negative	9.3343	2.03741	0.000518927	increase	water-deficit recovery
113.025	negative	7.97587	0.00239777	4.9021e-06	decrease	cold pretreatment
113.025	negative	7.97587	0.00244267	4.90296e-06	decrease	basal cold
113.025	negative	7.97587	0.00285892	4.91523e-06	decrease	basal heat
113.035	positive	5.76941	4.05031	0.0102945	increase	basal heat
113.035	positive	5.76941	9.17228	0.0003681	increase	basal heat recovery
113.035	positive	5.76941	2.72889	0.0029523	increase	water-deficit recovery
113.036	negative	11.1479	0.439895	0.000332513	decrease	cold pretreatment
113.036	negative	11.1479	0.451157	0.00749474	decrease	basal heat recovery
113.036	negative	11.1479	0.381019	0.0014714	decrease	water-deficit recovery
113.071	positive	11.8285	0.298537	0.000715249	decrease	heat pretreatment
113.071	positive	11.8285	0.309195	0.00775109	decrease	heat pretreatment recovery
113.071	positive	11.8285	0.309195	0.00775109	decrease	heat pretreatment recovery
113.071	positive	11.8285	0.45418	0.0113073	decrease	basal heat
113.071	positive	11.8285	0.177762	0.0029374	decrease	basal heat recovery
113.071	positive	11.8285	0.173643	0.00280967	decrease	water-deficit recovery
113.09	positive	14.2252	0.475567	0.011141	decrease	basal heat recovery
113.09	positive	14.2252	2.03412	0.0252565	increase	water-deficit
113.09	positive	14.2252	0.0746941	0.000494115	decrease	water-deficit recovery
113.989	negative	5.83035	0.0120752	3.02694e-07	decrease	heat pretreatment recovery
113.989	negative	5.83035	0.0120752	3.02694e-07	decrease	heat pretreatment recovery
113.989	negative	5.83035	0.00945826	2.85226e-07	decrease	basal heat recovery
113.989	negative	5.83035	0.00831552	2.84108e-07	decrease	water-deficit recovery
113.99	negative	9.18769	2.05716	0.000846887	increase	water-deficit recovery
114.02	negative	11.2982	2.79582	0.0429485	increase	heat pretreatment
114.02	negative	11.2982	3.04847	1.11872e-05	increase	basal heat
114.02	negative	11.2982	0.464793	0.00677545	decrease	basal heat recovery
114.02	negative	11.2982	0.218915	0.000551397	decrease	water-deficit recovery
114.055	positive	11.8156	0.0958663	0.000773291	decrease	heat pretreatment
114.055	positive	11.8156	0.197474	0.0033549	decrease	heat pretreatment recovery
114.055	positive	11.8156	0.197474	0.0033549	decrease	heat pretreatment recovery
114.055	positive	11.8156	0.289426	0.00696691	decrease	basal heat
114.055	positive	11.8156	0.0949703	0.000931977	decrease	basal heat recovery
114.055	positive	11.8156	0.0761741	0.000832039	decrease	water-deficit recovery
114.091	positive	1.04902	0.263493	0.0393749	decrease	basal heat recovery
114.091	positive	1.04902	0.284053	0.0402128	decrease	water-deficit recovery
114.103	positive	12.4511	0.311535	0.00167935	decrease	basal heat recovery
114.103	positive	12.4511	0.218916	0.000431363	decrease	water-deficit recovery
114.99	negative	9.17885	2.04767	0.000733016	increase	water-deficit recovery
115.04	negative	3.86174	3.09174	0.00159362	increase	cold pretreatment
115.04	negative	3.86174	0.281956	0.00902278	decrease	water-deficit recovery
115.05	positive	10.2942	12.0343	0.0081929	increase	heat pretreatment
115.05	positive	10.2942	12.1024	2.97617e-06	increase	basal heat
115.05	positive	10.2942	3.8576	0.00956123	increase	basal heat recovery
115.05	positive	10.2942	2.3278	0.0154931	increase	water-deficit
115.05	positive	10.2942	0.470724	0.00606298	decrease	water-deficit recovery
115.087	positive	14.955	0.297659	0.044127	decrease	heat pretreatment
115.087	positive	14.955	0.324425	0.0466389	decrease	basal heat
115.087	positive	14.955	0.144856	0.00347141	decrease	basal heat recovery
115.087	positive	14.955	0.462276	0.0405091	decrease	high light recovery
115.087	positive	14.955	0.0508389	0.00233283	decrease	water-deficit recovery
115.087	positive	6.96662	0.175021	0.000467518	decrease	heat pretreatment
115.087	positive	6.96662	0.159876	0.000103	decrease	basal heat
115.087	positive	6.96662	0.0550941	0.0117285	decrease	basal heat recovery
115.106	positive	12.4511	0.314295	0.00149126	decrease	basal heat recovery
115.106	positive	12.4511	0.249348	0.000409516	decrease	water-deficit recovery
116.007	negative	5.83097	0.135412	0.0102659	decrease	basal heat recovery
116.007	negative	5.83097	2.29308	0.00634188	increase	high light
116.034	positive	11.1952	2.2982	3.61685e-05	increase	basal heat
116.034	positive	11.1952	0.342811	0.00443705	decrease	basal heat recovery
116.034	positive	11.1952	0.136947	0.000516337	decrease	water-deficit recovery
116.036	negative	7.13364	0.479687	0.00592791	decrease	heat pretreatment recovery
116.036	negative	7.13364	0.479687	0.00592791	decrease	heat pretreatment recovery
116.036	negative	7.13364	0.467804	0.00506753	decrease	water-deficit recovery
116.082	positive	5.5657	0.479992	0.0173411	decrease	heat pretreatment recovery
116.082	positive	5.5657	0.479992	0.0173411	decrease	heat pretreatment recovery
116.082	positive	5.5657	0.297455	0.0085276	decrease	basal heat recovery
116.082	positive	5.5657	0.00889689	0.00110115	decrease	water-deficit recovery
118.123	positive	1.06597	0.190055	0.00884075	decrease	heat pretreatment recovery
118.123	positive	1.06597	0.190055	0.00884075	decrease	heat pretreatment recovery
118.123	positive	1.06597	0.241857	0.010902	decrease	basal cold recovery
118.123	positive	1.06597	0.195538	0.0104021	decrease	basal heat recovery
118.123	positive	1.06597	0.369654	0.0218454	decrease	high light recovery
118.123	positive	1.06597	2.01316	0.0013062	increase	water-deficit
118.123	positive	1.06597	0.16636	0.00812467	decrease	water-deficit recovery
119.035	negative	5.31016	0.47488	0.0161544	decrease	basal heat recovery
119.035	negative	5.31016	0.269949	0.00791093	decrease	water-deficit recovery
119.053	positive	5.64931	0.321249	0.00320877	decrease	basal heat
119.053	positive	5.64931	2.70128	0.034522	increase	basal heat recovery
119.053	positive	5.64931	0.217279	0.00164658	decrease	water-deficit recovery
119.09	positive	7.01632	8.34102	0.00684028	increase	heat pretreatment
119.09	positive	7.01632	2.19463	0.00368116	increase	heat pretreatment recovery
119.09	positive	7.01632	2.19463	0.00368116	increase	heat pretreatment recovery
119.09	positive	7.01632	8.33421	0.00026318	increase	basal heat
119.09	positive	7.01632	4.12158	0.00144283	increase	basal heat recovery
119.09	positive	7.01632	2.08266	0.00222448	increase	high light
119.09	positive	7.01632	2.63602	0.00306297	increase	water-deficit
120.013	negative	12.6398	0.120278	0.000413223	decrease	basal heat recovery
120.013	negative	12.6398	0.00309825	0.000201684	decrease	water-deficit recovery
120.081	positive	6.79994	25.4476	0.0111483	increase	heat pretreatment
120.081	positive	6.79994	2.74204	0.00800204	increase	heat pretreatment recovery
120.081	positive	6.79994	2.74204	0.00800204	increase	heat pretreatment recovery
120.081	positive	6.79994	2.91462	0.000902684	increase	cold pretreatment
120.081	positive	6.79994	3.70391	0.00906142	increase	basal cold
120.081	positive	6.79994	15.8853	0.0045351	increase	basal heat
120.081	positive	6.79994	5.98051	0.000538233	increase	basal heat recovery
120.081	positive	6.79994	4.69876	0.00114727	increase	high light
120.081	positive	6.79994	4.16326	0.00199558	increase	water-deficit
120.997	negative	7.97599	0.28907	0.00500494	decrease	basal heat recovery
120.997	negative	7.97599	0.140479	0.00243139	decrease	water-deficit recovery
121.065	positive	5.43489	3.21558	0.00318203	increase	basal heat recovery
121.069	positive	9.96029	2.72799	0.0202435	increase	heat pretreatment
121.069	positive	9.96029	2.84543	0.00013567	increase	basal heat
121.069	positive	9.96029	0.408265	0.00534827	decrease	water-deficit recovery
121.084	positive	6.80698	27.3753	0.010857	increase	heat pretreatment
121.084	positive	6.80698	5.32007	0.00517875	increase	heat pretreatment recovery
121.084	positive	6.80698	5.32007	0.00517875	increase	heat pretreatment recovery
121.084	positive	6.80698	3.10611	0.000602597	increase	cold pretreatment
121.084	positive	6.80698	4.10208	0.00911482	increase	basal cold
121.084	positive	6.80698	17.448	0.0045026	increase	basal heat
121.084	positive	6.80698	11.603	0.000540343	increase	basal heat recovery
121.084	positive	6.80698	5.12446	0.000417101	increase	high light
121.084	positive	6.80698	4.60987	0.00255151	increase	water-deficit
121.084	positive	6.80698	2.98931	0.00241	increase	water-deficit recovery
122.026	negative	2.75761	0.249674	0.000610469	decrease	heat pretreatment
122.026	negative	2.75761	0.217709	0.000332027	decrease	heat pretreatment recovery
122.026	negative	2.75761	0.217709	0.000332027	decrease	heat pretreatment recovery
122.026	negative	2.75761	0.276665	0.000589474	decrease	basal heat
122.026	negative	2.75761	0.103079	0.000161395	decrease	basal heat recovery
122.026	negative	2.75761	0.0476494	0.000115543	decrease	water-deficit recovery
122.066	positive	5.47157	0.341581	0.0023159	decrease	basal cold
122.066	positive	5.47157	0.090287	0.00373175	decrease	basal cold recovery
122.066	positive	5.47157	0.375923	0.00663728	decrease	water-deficit recovery
123.04	positive	5.20941	2.06755	0.00838898	increase	basal heat recovery
123.04	positive	5.20941	2.56353	0.00612373	increase	water-deficit recovery
124.008	negative	11.0748	0.28836	0.00663354	decrease	heat pretreatment recovery
124.008	negative	11.0748	0.28836	0.00663354	decrease	heat pretreatment recovery
124.008	negative	11.0748	0.171954	0.00346101	decrease	basal heat recovery
124.008	negative	11.0748	0.0921427	0.00224586	decrease	water-deficit recovery
124.039	positive	10.1052	0.353152	0.0194707	decrease	heat pretreatment recovery
124.039	positive	10.1052	0.353152	0.0194707	decrease	heat pretreatment recovery
124.039	positive	10.1052	0.183708	0.00776564	decrease	basal heat recovery
124.039	positive	10.1052	0.0419978	0.00420816	decrease	water-deficit recovery
124.039	positive	5.76309	2.5327	0.00398086	increase	heat pretreatment recovery
124.039	positive	5.76309	2.5327	0.00398086	increase	heat pretreatment recovery
124.039	positive	5.76309	0.333931	1.46143e-05	decrease	water-deficit recovery
124.039	positive	2.72849	0.315665	0.00309085	decrease	heat pretreatment
124.039	positive	2.72849	0.20516	0.000492841	decrease	heat pretreatment recovery
124.039	positive	2.72849	0.20516	0.000492841	decrease	heat pretreatment recovery
124.039	positive	2.72849	0.322035	0.00252945	decrease	basal heat
124.039	positive	2.72849	0.109273	0.000282755	decrease	basal heat recovery
124.039	positive	2.72849	0.025667	0.000189007	decrease	water-deficit recovery
124.956	negative	8.24288	3.26576	0.000238556	increase	cold pretreatment recovery
124.956	negative	8.24288	3.20848	0.00520323	increase	basal heat recovery
124.956	negative	8.24288	3.78371	1.17631e-05	increase	high light recovery
124.956	negative	8.24288	3.56754	0.000209666	increase	water-deficit recovery
124.992	negative	13.068	0.473228	0.000849664	decrease	basal heat recovery
124.992	negative	13.068	0.343537	1.40014e-05	decrease	water-deficit recovery
125.023	positive	8.34784	0.319316	0.00740068	decrease	basal heat recovery
125.023	positive	8.34784	0.0285304	0.00166429	decrease	water-deficit recovery
125.043	positive	2.6934	0.192453	0.000757539	decrease	heat pretreatment recovery
125.043	positive	2.6934	0.192453	0.000757539	decrease	heat pretreatment recovery
125.043	positive	2.6934	0.239428	0.000809814	decrease	basal heat
125.043	positive	2.6934	0.10624	0.000488385	decrease	basal heat recovery
125.043	positive	2.6934	0.0304969	0.00033955	decrease	water-deficit recovery
125.061	negative	5.12638	0.241956	0.00461892	decrease	heat pretreatment recovery
125.061	negative	5.12638	0.241956	0.00461892	decrease	heat pretreatment recovery
125.061	negative	5.12638	0.195565	0.0033179	decrease	basal heat recovery
125.061	negative	5.12638	0.239254	0.00410029	decrease	water-deficit recovery
125.071	positive	7.0455	0.327018	0.00720721	decrease	heat pretreatment recovery
125.071	positive	7.0455	0.327018	0.00720721	decrease	heat pretreatment recovery
125.071	positive	7.0455	0.45464	0.0191201	decrease	basal cold recovery
125.071	positive	7.0455	0.0202679	0.00138336	decrease	basal heat recovery
125.071	positive	7.0455	0.0803679	0.00177885	decrease	water-deficit recovery
126.063	positive	5.52653	3.22125	0.0018743	increase	cold pretreatment
126.063	positive	5.52653	3.6695	0.000899079	increase	basal cold
126.063	positive	5.52653	2.73976	0.010466	increase	basal heat
126.063	positive	5.52653	3.93345	0.00462262	increase	high light
126.063	positive	5.52653	2.55649	0.00472532	increase	water-deficit
126.905	negative	5.99357	0.00015389	0.000253015	decrease	heat pretreatment recovery
126.905	negative	5.99357	0.00015389	0.000253015	decrease	heat pretreatment recovery
126.905	negative	5.99357	0.000194079	0.000253054	decrease	basal heat recovery
126.905	negative	5.99357	0.000152589	0.000253013	decrease	water-deficit recovery
126.906	negative	9.32041	0.489015	0.0169072	decrease	water-deficit
127.098	positive	5.00467	8.08571	0.00395367	increase	basal heat recovery
127.098	positive	5.00467	0.239504	0.00031978	decrease	water-deficit recovery
128.036	negative	4.66242	0.181003	3.09266e-05	decrease	water-deficit recovery
128.036	negative	11.201	0.314362	0.00524098	decrease	basal heat recovery
128.036	negative	11.201	0.147933	0.00210183	decrease	water-deficit recovery
128.071	positive	6.7038	3.68772	0.00193412	increase	basal heat
128.071	positive	6.7038	4.46605	0.00167973	increase	water-deficit
128.107	positive	4.75316	0.484686	0.0101942	decrease	basal cold recovery
128.107	positive	4.75316	0.302441	0.00380798	decrease	water-deficit recovery
128.118	positive	9.65013	0.447109	0.0123558	decrease	heat pretreatment
128.118	positive	9.65013	0.302216	0.00383887	decrease	basal heat recovery
128.118	positive	9.65013	2.71587	0.04514	increase	water-deficit
128.118	positive	9.65013	0.11807	0.000397913	decrease	water-deficit recovery
129.02	negative	11.0017	0.334676	0.0384296	decrease	heat pretreatment recovery
129.02	negative	11.0017	0.334676	0.0384296	decrease	heat pretreatment recovery
129.02	negative	11.0017	2.33301	0.015053	increase	basal heat
129.02	negative	11.0017	0.324137	0.0186024	decrease	basal heat recovery
129.02	negative	11.0017	0.217698	0.00866757	decrease	water-deficit recovery
129.02	negative	12.1548	0.348799	0.00189296	decrease	basal heat recovery
129.02	negative	12.1548	2.07493	0.00652859	increase	water-deficit
129.02	negative	12.1548	0.374665	8.24672e-05	decrease	water-deficit recovery
129.039	negative	4.3474	59.0951	0.0288608	increase	heat pretreatment recovery
129.039	negative	4.3474	59.0951	0.0288608	increase	heat pretreatment recovery
129.039	negative	4.3474	53.1723	0.0233667	increase	basal heat recovery
129.039	negative	4.3474	0.181327	2.56911e-05	decrease	water-deficit recovery
129.055	positive	7.88479	0.284382	0.00286012	decrease	basal heat recovery
129.055	positive	7.88479	0.195509	0.00188058	decrease	water-deficit recovery
129.066	positive	10.6439	0.439683	0.0072225	decrease	water-deficit recovery
129.066	positive	6.93106	0.419566	0.00868659	decrease	water-deficit recovery
129.102	positive	5.11229	0.0215091	0.0148504	decrease	heat pretreatment
129.102	positive	5.11229	0.040694	0.0161176	decrease	cold pretreatment
129.102	positive	5.11229	0.0162226	0.0145169	decrease	basal heat
129.102	positive	5.11229	0.164878	0.0281093	decrease	high light
129.102	positive	1.04631	0.06397	0.023663	decrease	heat pretreatment recovery
129.102	positive	1.04631	0.06397	0.023663	decrease	heat pretreatment recovery
129.102	positive	1.04631	0.217164	0.0442651	decrease	basal cold recovery
129.102	positive	1.04631	0.0378035	0.0216334	decrease	basal heat recovery
129.102	positive	1.04631	0.221665	0.0463699	decrease	high light recovery
129.102	positive	1.04631	0.0127438	0.0199144	decrease	water-deficit recovery
129.114	positive	14.2338	0.0969315	0.000529855	decrease	water-deficit recovery
129.977	negative	10.4435	0.14692	3.10797e-06	decrease	cold pretreatment recovery
130.024	negative	6.45586	0.0259524	3.5505e-06	decrease	heat pretreatment recovery
130.024	negative	6.45586	0.0259524	3.5505e-06	decrease	heat pretreatment recovery
130.024	negative	6.45586	0.0689709	4.33026e-06	decrease	basal heat recovery
130.024	negative	6.45586	0.0129941	3.34905e-06	decrease	water-deficit recovery
130.04	negative	4.64179	4.66998	0.0274078	increase	heat pretreatment
130.04	negative	4.64179	3.51747	0.0165423	increase	basal heat
130.04	negative	4.64179	0.171752	0.000164935	decrease	water-deficit recovery
130.05	positive	10.6343	0.498251	0.000715502	decrease	water-deficit recovery
130.065	positive	4.78646	2.51551	0.0170348	increase	basal heat recovery
130.065	positive	4.78646	2.65831	0.00777974	increase	water-deficit
130.065	positive	4.78646	0.492855	0.00630848	decrease	water-deficit recovery
130.094	positive	14.2522	3.18646	0.0368142	increase	heat pretreatment
130.094	positive	14.2522	3.73688	0.000416685	increase	basal heat
130.094	positive	14.2522	2.02615	0.0404088	increase	basal heat recovery
130.094	positive	14.2522	0.157553	0.000371985	decrease	water-deficit recovery
130.159	positive	1.14214	0.341817	0.0395923	decrease	heat pretreatment
130.159	positive	1.14214	0.108593	0.014974	decrease	cold pretreatment
130.159	positive	1.14214	0.131524	0.016357	decrease	basal cold
130.159	positive	1.14214	0.194456	0.0209807	decrease	high light
130.159	positive	1.14214	0.229435	0.024208	decrease	water-deficit
131.035	negative	4.78289	4.73372	0.000914432	increase	water-deficit recovery
131.069	positive	4.77646	2.73341	0.0131478	increase	water-deficit
131.082	positive	8.73476	3.29227	0.0151387	increase	heat pretreatment
131.082	positive	8.73476	2.25931	0.00128647	increase	cold pretreatment
131.082	positive	8.73476	2.13674	0.00178413	increase	basal cold
131.082	positive	8.73476	3.62962	1.07629e-05	increase	basal heat
131.129	positive	12.4306	0.479687	0.00159446	decrease	water-deficit recovery
132.04	positive	5.19385	3.33691	0.0238557	increase	basal heat recovery
132.04	positive	5.19385	5.29009	0.00043776	increase	water-deficit recovery
132.042	negative	9.94445	0.305498	0.00716606	decrease	heat pretreatment recovery
132.042	negative	9.94445	0.305498	0.00716606	decrease	heat pretreatment recovery
132.042	negative	9.94445	0.200082	0.00335615	decrease	basal heat recovery
132.042	negative	9.94445	0.0620344	0.00174319	decrease	water-deficit recovery
132.05	negative	11.1881	0.473091	0.00157869	decrease	cold pretreatment
132.05	negative	11.1881	0.451553	0.00732847	decrease	basal heat recovery
132.05	negative	11.1881	0.205679	0.000627605	decrease	water-deficit recovery
132.054	positive	10.6131	0.482975	0.00108454	decrease	water-deficit recovery
132.066	positive	10.0783	2.10647	0.00151101	increase	basal heat
132.066	positive	10.0783	0.45129	0.00406183	decrease	basal heat recovery
132.133	positive	12.4305	0.48334	0.00139404	decrease	water-deficit recovery
132.947	negative	15.0965	0.337073	0.00148267	decrease	heat pretreatment recovery
132.947	negative	15.0965	0.337073	0.00148267	decrease	heat pretreatment recovery
132.947	negative	15.0965	0.456918	0.00162127	decrease	cold pretreatment
132.947	negative	15.0965	0.474324	0.000375781	decrease	basal cold
132.947	negative	15.0965	0.302742	0.000607913	decrease	basal heat recovery
132.947	negative	15.0965	0.0660871	0.000137059	decrease	water-deficit recovery
133.032	positive	7.37157	2.17084	0.0038766	increase	basal heat
133.032	positive	7.37157	0.336468	0.0128816	decrease	basal heat recovery
133.034	negative	12.2538	0.461597	0.0134086	decrease	heat pretreatment
133.034	negative	12.2538	0.49431	0.00187247	decrease	cold pretreatment
133.034	negative	12.2538	0.240997	0.00235422	decrease	basal heat recovery
133.034	negative	12.2538	0.190029	0.0013662	decrease	water-deficit recovery
133.051	negative	3.91954	0.441174	0.00721226	decrease	heat pretreatment recovery
133.051	negative	3.91954	0.441174	0.00721226	decrease	heat pretreatment recovery
133.051	negative	3.91954	0.270628	0.00185009	decrease	basal heat recovery
133.051	negative	3.91954	0.161862	0.000956413	decrease	water-deficit recovery
134.018	negative	7.42745	0.169707	0.00227708	decrease	basal heat recovery
134.035	negative	12.2513	0.489398	0.0407059	decrease	heat pretreatment recovery
134.035	negative	12.2513	0.489398	0.0407059	decrease	heat pretreatment recovery
134.035	negative	12.2513	0.0582851	0.00421068	decrease	basal heat recovery
134.035	negative	12.2513	0.0681604	0.00433935	decrease	water-deficit recovery
134.048	negative	6.08503	0.284464	0.00778147	decrease	heat pretreatment recovery
134.048	negative	6.08503	0.284464	0.00778147	decrease	heat pretreatment recovery
134.048	negative	6.08503	0.214727	0.00325821	decrease	water-deficit recovery
134.064	positive	11.1198	2.41772	1.97727e-05	increase	basal heat
134.064	positive	11.1198	0.354558	0.00468868	decrease	basal heat recovery
134.064	positive	11.1198	0.139943	0.000558706	decrease	water-deficit recovery
134.081	positive	9.8185	0.173432	0.00127424	decrease	water-deficit recovery
134.101	positive	14.9613	0.0797117	0.0213826	decrease	heat pretreatment
134.101	positive	14.9613	0.209339	0.0411988	decrease	basal heat
134.101	positive	14.9613	0.106149	0.00388381	decrease	basal heat recovery
134.101	positive	14.9613	0.445272	0.0418669	decrease	high light recovery
134.101	positive	14.9613	0.0271224	0.00284006	decrease	water-deficit recovery
135.03	negative	7.84286	2.49586	0.001309	increase	basal heat
135.03	negative	7.84286	3.10553	0.00123445	increase	basal heat recovery
135.03	negative	15.2445	2.90088	0.0204554	increase	basal heat
135.03	negative	15.2445	2.11834	0.015723	increase	water-deficit
135.048	positive	12.263	0.289019	0.00379079	decrease	basal heat recovery
135.048	positive	12.263	0.20067	0.0023284	decrease	water-deficit recovery
135.051	negative	6.16072	0.315892	0.0116606	decrease	heat pretreatment recovery
135.051	negative	6.16072	0.315892	0.0116606	decrease	heat pretreatment recovery
135.051	negative	6.16072	0.381536	0.0125818	decrease	water-deficit recovery
135.065	positive	11.1973	2.5345	3.98882e-05	increase	basal heat
135.065	positive	11.1973	0.287644	0.00302709	decrease	basal heat recovery
135.065	positive	11.1973	0.104063	0.000343135	decrease	water-deficit recovery
135.085	positive	9.79984	0.244804	0.00785391	decrease	water-deficit recovery
136.062	positive	5.84007	3.67163	0.000102626	increase	basal heat
136.062	positive	5.84007	3.36394	0.00752132	increase	basal heat recovery
137.025	negative	3.00795	0.249778	0.00133605	decrease	heat pretreatment recovery
137.025	negative	3.00795	0.249778	0.00133605	decrease	heat pretreatment recovery
137.025	negative	3.00795	0.165884	0.00109424	decrease	basal heat recovery
137.025	negative	3.00795	2.98384	0.0458816	increase	water-deficit
137.025	negative	3.00795	0.461637	0.00497618	decrease	water-deficit recovery
137.025	negative	6.11774	0.166263	0.000785762	decrease	heat pretreatment
137.025	negative	6.11774	5.81695	7.14732e-05	increase	heat pretreatment recovery
137.025	negative	6.11774	5.81695	7.14732e-05	increase	heat pretreatment recovery
137.025	negative	6.11774	5.4626	0.000121075	increase	basal cold recovery
137.025	negative	6.11774	0.175982	0.000771978	decrease	basal heat
137.025	negative	6.11774	8.46742	0.000126622	increase	basal heat recovery
137.025	negative	6.11774	4.19849	0.00607539	increase	high light recovery
137.025	negative	6.11774	12.5025	0.000203778	increase	water-deficit recovery
137.066	positive	6.01797	2.07398	0.000113305	increase	basal heat
137.066	positive	6.01797	2.87331	0.0119336	increase	basal heat recovery
138.055	positive	6.14418	4.63164	0.00212954	increase	heat pretreatment recovery
138.055	positive	6.14418	4.63164	0.00212954	increase	heat pretreatment recovery
138.055	positive	6.14418	2.82563	0.0128576	increase	basal heat recovery
138.057	negative	6.53077	0.170917	0.00279658	decrease	water-deficit recovery
138.091	positive	5.44215	3.42063	0.00292779	increase	basal heat recovery
139.007	negative	5.93726	0.000585607	0.0174037	decrease	heat pretreatment recovery
139.007	negative	5.93726	0.000585607	0.0174037	decrease	heat pretreatment recovery
139.007	negative	5.93726	0.000373856	0.0173915	decrease	basal heat recovery
139.007	negative	5.93726	0.0579707	0.0228876	decrease	water-deficit recovery
139.017	negative	9.1592	0.482411	0.000720047	decrease	heat pretreatment
139.017	negative	9.1592	0.348728	0.00763732	decrease	heat pretreatment recovery
139.017	negative	9.1592	0.348728	0.00763732	decrease	heat pretreatment recovery
139.017	negative	9.1592	0.238776	0.00244256	decrease	basal heat recovery
139.017	negative	9.1592	0.16714	0.00162903	decrease	water-deficit recovery
139.915	positive	5.50846	9.26433e-05	0.0104762	decrease	heat pretreatment recovery
139.915	positive	5.50846	9.26433e-05	0.0104762	decrease	heat pretreatment recovery
139.915	positive	5.50846	4.38238	0.0167593	increase	cold pretreatment
139.915	positive	5.50846	4.10574	0.0218309	increase	basal cold
139.915	positive	5.50846	0.117764	0.0179956	decrease	basal cold recovery
139.915	positive	5.50846	3.65152	0.01625	increase	basal heat
139.915	positive	5.50846	9.47754e-05	0.0104763	decrease	basal heat recovery
139.915	positive	5.50846	0.0744693	0.0162751	decrease	high light recovery
139.915	positive	5.50846	7.58539e-05	0.0104756	decrease	water-deficit recovery
140.011	positive	15.0954	0.443293	0.00194056	decrease	heat pretreatment recovery
140.011	positive	15.0954	0.443293	0.00194056	decrease	heat pretreatment recovery
140.011	positive	15.0954	0.401973	0.000312423	decrease	basal heat recovery
140.011	positive	15.0954	0.0941279	3.39811e-05	decrease	water-deficit recovery
140.012	negative	15.3043	2.46842	0.0488236	increase	heat pretreatment
140.012	negative	15.3043	0.468779	0.00373855	decrease	heat pretreatment recovery
140.012	negative	15.3043	0.468779	0.00373855	decrease	heat pretreatment recovery
140.012	negative	15.3043	0.493486	0.00521824	decrease	basal cold
140.012	negative	15.3043	2.63652	0.00140762	increase	basal heat
140.012	negative	15.3043	2.32705	0.00472615	increase	water-deficit
140.012	negative	15.3043	0.150086	0.000231615	decrease	water-deficit recovery
140.034	positive	8.45286	10.2959	0.000100286	increase	basal heat recovery
140.034	positive	8.45286	0.0141717	0.0123533	decrease	water-deficit recovery
140.036	negative	6.52907	0.172918	0.00219773	decrease	water-deficit recovery
140.068	positive	5.65412	0.182096	0.00125511	decrease	heat pretreatment
140.068	positive	5.65412	0.118942	0.000572398	decrease	cold pretreatment
140.068	positive	5.65412	0.12174	0.000582961	decrease	basal cold
140.068	positive	5.65412	0.163628	0.000716865	decrease	basal heat
140.068	positive	5.65412	0.200924	0.00237414	decrease	high light
141.014	positive	15.1034	0.437316	0.00163918	decrease	heat pretreatment recovery
141.014	positive	15.1034	0.437316	0.00163918	decrease	heat pretreatment recovery
141.014	positive	15.1034	0.397748	0.000336797	decrease	basal heat recovery
141.014	positive	15.1034	0.0883382	3.0549e-05	decrease	water-deficit recovery
141.02	negative	4.19304	0.169444	0.00450993	decrease	heat pretreatment recovery
141.02	negative	4.19304	0.169444	0.00450993	decrease	heat pretreatment recovery
141.02	negative	4.19304	0.0450297	0.00260128	decrease	basal heat recovery
141.02	negative	4.19304	0.0254955	0.00239931	decrease	water-deficit recovery
141.066	positive	8.86346	0.432461	0.016217	decrease	heat pretreatment
141.066	positive	8.86346	0.488523	0.00431235	decrease	cold pretreatment
141.066	positive	8.86346	0.468566	0.00552237	decrease	basal cold
141.066	positive	8.86346	0.381256	0.0136069	decrease	basal heat
141.066	positive	8.86346	0.162891	0.00162625	decrease	water-deficit recovery
141.913	positive	5.50846	0.113148	0.0183549	decrease	basal cold recovery
141.913	positive	5.50846	0.0724339	0.0167427	decrease	high light recovery
142.026	positive	15.29	0.415918	0.00596747	decrease	heat pretreatment recovery
142.026	positive	15.29	0.415918	0.00596747	decrease	heat pretreatment recovery
142.026	positive	15.29	3.23954	0.00264343	increase	basal heat
142.026	positive	15.29	0.430743	0.00952198	decrease	basal heat recovery
142.026	positive	15.29	2.76364	0.0124982	increase	water-deficit
142.026	positive	15.29	0.0957792	0.000599026	decrease	water-deficit recovery
142.051	negative	6.68254	0.452601	0.000327484	decrease	basal heat recovery
142.051	negative	6.68254	0.410467	8.59878e-05	decrease	water-deficit recovery
142.976	negative	15.0966	0.496578	0.00665997	decrease	basal cold
142.976	negative	15.0966	0.463665	0.00069633	decrease	basal heat recovery
142.976	negative	15.0966	0.093974	8.03486e-05	decrease	water-deficit recovery
143.082	positive	6.89898	0.275568	0.00762255	decrease	heat pretreatment recovery
143.082	positive	6.89898	0.275568	0.00762255	decrease	heat pretreatment recovery
143.082	positive	6.89898	0.466814	0.021762	decrease	basal cold recovery
143.082	positive	6.89898	0.163955	0.00414578	decrease	basal heat recovery
143.082	positive	6.89898	0.0963465	0.00310608	decrease	water-deficit recovery
144.046	negative	1.04398	0.472698	0.0166245	decrease	heat pretreatment
144.082	positive	7.19413	11.4648	0.00719174	increase	heat pretreatment
144.082	positive	7.19413	12.6576	0.000856136	increase	basal heat
144.082	positive	7.19413	2.84195	0.0135056	increase	basal heat recovery
144.082	positive	7.19413	0.246275	0.000496861	decrease	water-deficit recovery
144.102	positive	5.58206	0.415846	0.00136668	decrease	water-deficit recovery
144.138	positive	11.484	0.151177	0.0046899	decrease	basal heat recovery
144.138	positive	11.484	0.17494	0.012843	decrease	water-deficit recovery
144.993	negative	7.90574	0.343186	0.04322	decrease	heat pretreatment recovery
144.993	negative	7.90574	0.343186	0.04322	decrease	heat pretreatment recovery
144.993	negative	7.90574	0.0885143	0.00677187	decrease	basal heat recovery
144.993	negative	7.90574	0.0985918	0.00627098	decrease	water-deficit recovery
145.015	negative	5.61702	0.390947	0.000448477	decrease	heat pretreatment recovery
145.015	negative	5.61702	0.390947	0.000448477	decrease	heat pretreatment recovery
145.015	negative	5.61702	0.00901147	0.0203806	decrease	cold pretreatment
145.015	negative	5.61702	0.00310569	0.0199854	decrease	basal cold
145.015	negative	5.61702	0.255141	0.000433763	decrease	basal heat recovery
145.015	negative	5.61702	0.046253	0.0241694	decrease	high light
145.015	negative	5.61702	0.401942	0.0366001	decrease	high light recovery
145.015	negative	5.61702	0.0665344	0.0258573	decrease	water-deficit
145.015	negative	5.61702	0.339781	6.62016e-05	decrease	water-deficit recovery
145.016	positive	15.083	0.242015	0.000993421	decrease	heat pretreatment recovery
145.016	positive	15.083	0.242015	0.000993421	decrease	heat pretreatment recovery
145.016	positive	15.083	0.240068	0.000378646	decrease	basal heat recovery
145.016	positive	15.083	0.0357722	0.000146154	decrease	water-deficit recovery
145.051	negative	4.4797	0.347702	0.00923229	decrease	heat pretreatment recovery
145.051	negative	4.4797	0.347702	0.00923229	decrease	heat pretreatment recovery
145.051	negative	4.4797	0.334754	0.00848779	decrease	basal heat recovery
145.051	negative	4.4797	0.311488	0.0072142	decrease	water-deficit recovery
145.109	positive	5.48763	0.226744	0.000997925	decrease	basal heat
145.134	positive	1.105	0.458309	0.00408228	decrease	heat pretreatment
145.134	positive	1.105	0.0958785	0.00400432	decrease	heat pretreatment recovery
145.134	positive	1.105	0.0958785	0.00400432	decrease	heat pretreatment recovery
145.134	positive	1.105	0.394973	0.0169102	decrease	basal cold recovery
145.134	positive	1.105	0.0586146	0.00339653	decrease	basal heat recovery
145.134	positive	1.105	0.473612	0.0262609	decrease	high light recovery
145.134	positive	1.105	0.00452672	0.0027312	decrease	water-deficit recovery
145.145	positive	10.0925	0.431999	0.011535	decrease	heat pretreatment recovery
145.145	positive	10.0925	0.431999	0.011535	decrease	heat pretreatment recovery
145.145	positive	10.0925	0.264057	0.00327041	decrease	basal heat recovery
145.145	positive	10.0925	0.105224	0.00118748	decrease	water-deficit recovery
145.95	negative	6.00484	0.191099	0.00859199	decrease	basal cold recovery
145.95	negative	6.00484	0.132045	0.00983998	decrease	high light recovery
146.06	positive	8.80133	0.39203	0.00197447	decrease	basal heat recovery
146.06	positive	8.80133	0.0853721	0.000218488	decrease	water-deficit recovery
146.092	positive	6.2632	3.88653	0.0117157	increase	heat pretreatment recovery
146.092	positive	6.2632	3.88653	0.0117157	increase	heat pretreatment recovery
146.092	positive	6.2632	3.8766	0.0177557	increase	basal heat
146.092	positive	6.2632	19.0988	0.00161044	increase	basal heat recovery
146.092	positive	6.2632	2.8826	0.00249624	increase	water-deficit recovery
146.118	positive	1.0693	0.184385	0.0252164	decrease	heat pretreatment recovery
146.118	positive	1.0693	0.184385	0.0252164	decrease	heat pretreatment recovery
146.118	positive	1.0693	0.338879	0.0478652	decrease	basal cold recovery
146.118	positive	1.0693	0.111929	0.0185875	decrease	basal heat recovery
146.118	positive	1.0693	0.105207	0.0182236	decrease	water-deficit recovery
147.03	negative	11.1671	0.248847	0.00216436	decrease	basal heat recovery
147.03	negative	11.1671	6.24639	0.000299112	increase	water-deficit recovery
147.031	negative	6.46646	2.54192	0.00844808	increase	heat pretreatment recovery
147.031	negative	6.46646	2.54192	0.00844808	increase	heat pretreatment recovery
147.031	negative	6.46646	2.1156	0.0454905	increase	basal cold recovery
147.031	negative	6.46646	2.1472	0.00324568	increase	basal heat
147.031	negative	6.46646	3.08133	0.00518937	increase	basal heat recovery
147.047	positive	6.779	2.37614	0.00728712	increase	basal heat recovery
147.063	positive	8.80179	0.489642	0.0022403	decrease	heat pretreatment recovery
147.063	positive	8.80179	0.489642	0.0022403	decrease	heat pretreatment recovery
147.063	positive	8.80179	11.0359	0.000504188	increase	basal heat
147.063	positive	8.80179	2.34512	0.0159018	increase	basal heat recovery
147.063	positive	8.80179	0.0731026	4.39392e-05	decrease	water-deficit recovery
147.067	negative	3.29468	0.227539	0.000479147	decrease	heat pretreatment recovery
147.067	negative	3.29468	0.227539	0.000479147	decrease	heat pretreatment recovery
147.067	negative	3.29468	0.245511	0.000486431	decrease	basal heat recovery
147.067	negative	3.29468	0.140193	0.0002271	decrease	water-deficit recovery
147.949	negative	6.01006	0.198349	0.00738125	decrease	basal cold recovery
147.949	negative	6.01006	0.155537	0.0113294	decrease	high light recovery
148.051	negative	11.1982	0.435389	0.0357648	decrease	cold pretreatment
148.051	negative	11.1982	0.162779	0.000829582	decrease	basal heat recovery
148.051	negative	11.1982	0.0646105	0.000307458	decrease	water-deficit recovery
148.061	positive	11.0785	0.490412	0.0433424	decrease	heat pretreatment
148.061	positive	11.0785	0.227923	0.00166284	decrease	basal heat recovery
148.061	positive	11.0785	0.109093	0.000658267	decrease	water-deficit recovery
148.097	positive	9.2674	0.461672	0.00949911	decrease	basal heat recovery
148.097	positive	9.2674	0.172509	0.000617646	decrease	water-deficit recovery
149.028	negative	10.2571	0.251923	0.0063711	decrease	heat pretreatment
149.028	negative	10.2571	0.0950528	0.00390958	decrease	heat pretreatment recovery
149.028	negative	10.2571	0.0950528	0.00390958	decrease	heat pretreatment recovery
149.028	negative	10.2571	0.382369	0.0114074	decrease	cold pretreatment
149.028	negative	10.2571	0.207786	0.00901713	decrease	basal heat
149.028	negative	10.2571	0.00230036	0.00268509	decrease	basal heat recovery
149.028	negative	10.2571	0.0314957	0.0016399	decrease	water-deficit
149.028	negative	10.2571	0.0152667	0.00282344	decrease	water-deficit recovery
149.072	positive	10.8444	0.251266	0.00128574	decrease	basal heat recovery
149.072	positive	10.8444	0.108087	0.000610081	decrease	water-deficit recovery
150.02	positive	7.9831	2.17629	0.0112543	increase	high light
150.02	positive	7.9831	2.13891	0.00444345	increase	water-deficit
150.043	negative	8.26497	4.3673	0.0135379	increase	heat pretreatment recovery
150.043	negative	8.26497	4.3673	0.0135379	increase	heat pretreatment recovery
150.043	negative	8.26497	38.8395	0.00625464	increase	basal heat recovery
150.043	negative	8.26497	14.1772	0.0043581	increase	water-deficit recovery
150.058	positive	7.37471	2.17783	0.00404078	increase	basal heat
150.058	positive	7.37471	0.393857	0.00889856	decrease	basal heat recovery
150.064	positive	11.1087	0.455244	0.044221	decrease	heat pretreatment
150.064	positive	11.1087	0.203585	0.00181102	decrease	basal heat recovery
150.064	positive	11.1087	0.0530143	0.000461335	decrease	water-deficit recovery
150.09	positive	5.23746	0.473869	0.0193004	decrease	heat pretreatment
150.09	positive	5.23746	0.410409	0.0172595	decrease	cold pretreatment
150.09	positive	5.23746	0.420766	0.0119577	decrease	basal cold
150.09	positive	5.23746	2.94912	0.0204597	increase	basal heat recovery
150.09	positive	5.23746	0.41486	0.0171747	decrease	high light
150.112	positive	1.19572	0.446406	0.0123307	decrease	heat pretreatment
150.112	positive	1.19572	0.181506	0.00261418	decrease	cold pretreatment
150.112	positive	1.19572	0.202844	0.00285789	decrease	basal cold
150.112	positive	1.19572	0.286975	0.00435395	decrease	high light
150.112	positive	1.19572	0.373273	0.00904289	decrease	water-deficit
151.034	negative	5.95536	3.11719	0.0299879	increase	basal heat
151.034	negative	5.95536	9.04804	0.00127282	increase	basal heat recovery
151.034	negative	5.95536	3.64549	0.000546528	increase	water-deficit
151.034	negative	5.95536	2.53891	0.00803006	increase	water-deficit recovery
151.048	positive	10.6604	49.4891	5.25727e-07	increase	heat pretreatment recovery
151.048	positive	10.6604	49.4891	5.25727e-07	increase	heat pretreatment recovery
151.048	positive	10.6604	31.139	0.000179943	increase	cold pretreatment recovery
151.048	positive	10.6604	33.7128	3.1217e-06	increase	basal cold recovery
151.048	positive	10.6604	45.4129	6.12964e-06	increase	basal heat recovery
151.048	positive	10.6604	30.3655	1.20654e-06	increase	high light recovery
151.048	positive	10.6604	33.3894	0.000206545	increase	water-deficit recovery
152.003	negative	14.221	0.222593	0.00545378	decrease	heat pretreatment recovery
152.003	negative	14.221	0.222593	0.00545378	decrease	heat pretreatment recovery
152.003	negative	14.221	3.92802	0.00203906	increase	basal heat
152.003	negative	14.221	0.494884	0.0309787	decrease	basal heat recovery
152.003	negative	14.221	0.073333	0.00187591	decrease	water-deficit recovery
152.036	positive	4.92841	0.108231	0.00661603	decrease	water-deficit recovery
152.987	negative	13.8421	0.345992	0.00847177	decrease	heat pretreatment recovery
152.987	negative	13.8421	0.345992	0.00847177	decrease	heat pretreatment recovery
152.987	negative	13.8421	0.248142	0.00576101	decrease	basal heat recovery
152.987	negative	13.8421	0.297736	0.0101499	decrease	water-deficit recovery
153.033	positive	5.19722	6.11453	0.00599855	increase	basal heat recovery
153.033	positive	5.19722	3.2716	0.0487761	increase	water-deficit recovery
153.077	positive	11.9732	0.133361	0.0403284	decrease	water-deficit recovery
154.063	negative	14.4705	0.216776	0.00161477	decrease	water-deficit recovery
154.063	negative	14.4657	2.48671	0.00064906	increase	basal heat
154.063	negative	14.4657	0.20936	0.00136701	decrease	water-deficit recovery
154.974	negative	9.23287	2825.6	0.000328468	increase	heat pretreatment recovery
154.974	negative	9.23287	2825.6	0.000328468	increase	heat pretreatment recovery
154.974	negative	9.23287	3000.49	4.60597e-06	increase	basal heat recovery
154.974	negative	9.23287	3594.7	0.0221227	increase	water-deficit recovery
155.043	positive	11.0905	0.437497	0.000452182	decrease	water-deficit recovery
155.066	negative	14.4421	2.57022	0.000505848	increase	basal heat
156.042	positive	5.68332	0.358687	0.00166831	decrease	heat pretreatment recovery
156.042	positive	5.68332	0.358687	0.00166831	decrease	heat pretreatment recovery
156.042	positive	5.68332	0.212497	0.00221105	decrease	cold pretreatment
156.042	positive	5.68332	0.228887	0.00206995	decrease	basal cold
156.042	positive	5.68332	0.320011	0.00333276	decrease	basal heat
156.042	positive	5.68332	0.366211	0.00802744	decrease	basal heat recovery
156.042	positive	5.68332	0.356834	0.0170181	decrease	high light
156.042	positive	5.68332	0.145377	0.00111413	decrease	water-deficit recovery
156.078	negative	14.2376	0.111163	0.000206016	decrease	water-deficit recovery
157.013	negative	3.04563	0.447344	0.00157047	decrease	basal heat recovery
157.038	negative	7.2135	2.85768	0.00407077	increase	heat pretreatment recovery
157.038	negative	7.2135	2.85768	0.00407077	increase	heat pretreatment recovery
157.038	negative	7.2135	2.79377	0.00228971	increase	basal heat recovery
157.045	positive	5.73382	0.0481973	0.0158054	decrease	heat pretreatment
157.045	positive	5.73382	0.233298	0.00294822	decrease	heat pretreatment recovery
157.045	positive	5.73382	0.233298	0.00294822	decrease	heat pretreatment recovery
157.045	positive	5.73382	0.0227541	0.0142732	decrease	cold pretreatment
157.045	positive	5.73382	0.0238585	0.0143	decrease	basal cold
157.045	positive	5.73382	0.0704906	0.0168329	decrease	basal heat
157.045	positive	5.73382	0.319381	0.00893442	decrease	basal heat recovery
157.045	positive	5.73382	0.0709508	0.0182308	decrease	high light
157.045	positive	5.73382	0.0285952	0.000258836	decrease	water-deficit recovery
157.061	positive	11.2233	0.394406	0.0029615	decrease	cold pretreatment
157.061	positive	11.2233	3.71681	0.000936633	increase	basal heat
157.061	positive	11.2233	0.270728	0.00591976	decrease	basal heat recovery
157.061	positive	11.2233	0.374559	0.00178462	decrease	water-deficit recovery
157.08	positive	14.4599	2.74104	0.000832388	increase	basal heat
157.08	positive	14.4599	0.180931	0.0019885	decrease	water-deficit recovery
158.092	positive	14.236	0.099512	4.54752e-05	decrease	water-deficit recovery
158.964	positive	5.42113	0.230902	0.0274784	decrease	heat pretreatment
158.964	positive	5.42113	2.30161	0.0124218	increase	heat pretreatment recovery
158.964	positive	5.42113	2.30161	0.0124218	increase	heat pretreatment recovery
158.964	positive	5.42113	0.115235	0.00977755	decrease	cold pretreatment
158.964	positive	5.42113	0.333124	0.040349	decrease	basal cold
158.964	positive	5.42113	0.148671	0.00777482	decrease	basal heat
158.964	positive	5.42113	3.14544	0.0291362	increase	basal heat recovery
158.98	negative	5.02677	0.467519	0.0176687	decrease	water-deficit recovery
158.992	negative	9.1763	2.36195	0.00071448	increase	heat pretreatment recovery
158.992	negative	9.1763	2.36195	0.00071448	increase	heat pretreatment recovery
158.992	negative	9.1763	2.25815	0.000197849	increase	basal heat recovery
159.031	negative	6.60055	2.05807	0.0435464	increase	heat pretreatment
159.031	negative	6.60055	2.07426	0.00305216	increase	heat pretreatment recovery
159.031	negative	6.60055	2.07426	0.00305216	increase	heat pretreatment recovery
159.031	negative	6.60055	2.52235	0.000378189	increase	basal heat
159.031	negative	6.60055	2.30231	0.00111396	increase	basal heat recovery
159.031	negative	6.60055	2.94338	4.79965e-05	increase	water-deficit recovery
159.076	positive	11.8268	0.135095	0.000601415	decrease	heat pretreatment
159.076	positive	11.8268	0.234542	0.00957135	decrease	heat pretreatment recovery
159.076	positive	11.8268	0.234542	0.00957135	decrease	heat pretreatment recovery
159.076	positive	11.8268	0.295241	0.00479129	decrease	basal heat
159.076	positive	11.8268	0.0917931	0.00397158	decrease	basal heat recovery
159.076	positive	11.8268	0.088667	0.00388412	decrease	water-deficit recovery
159.096	positive	14.2338	0.0926046	0.000149447	decrease	water-deficit recovery
160.062	negative	5.33458	3.58291	0.00287318	increase	heat pretreatment
160.062	negative	5.33458	0.193515	0.00424032	decrease	heat pretreatment recovery
160.062	negative	5.33458	0.193515	0.00424032	decrease	heat pretreatment recovery
160.062	negative	5.33458	4.18661	0.00132579	increase	basal heat
160.062	negative	5.33458	2.37717	0.00422179	increase	high light
160.062	negative	5.33458	0.125678	0.00308916	decrease	water-deficit recovery
160.076	positive	4.52339	0.185472	0.0333811	decrease	heat pretreatment
160.076	positive	4.52339	0.0249597	0.00608777	decrease	cold pretreatment
160.076	positive	4.52339	0.0462315	0.00698648	decrease	basal heat
160.079	positive	11.8329	0.21553	0.00752854	decrease	heat pretreatment recovery
160.079	positive	11.8329	0.21553	0.00752854	decrease	heat pretreatment recovery
160.079	positive	11.8329	0.259886	0.0160552	decrease	basal heat recovery
160.079	positive	11.8329	4.61297	0.0348636	increase	water-deficit
160.079	positive	11.8329	0.0718386	0.00297487	decrease	water-deficit recovery
160.916	negative	13.7048	143.136	7.48e-08	increase	water-deficit recovery
161.047	negative	5.71022	0.368209	0.0481121	decrease	heat pretreatment recovery
161.047	negative	5.71022	0.368209	0.0481121	decrease	heat pretreatment recovery
161.047	negative	5.71022	0.10136	0.0158401	decrease	basal heat recovery
161.047	negative	5.71022	0.109929	0.0164949	decrease	water-deficit recovery
161.082	positive	2.53401	0.414774	0.00749791	decrease	basal cold
161.083	negative	2.98343	0.0979363	0.00544085	decrease	heat pretreatment recovery
161.083	negative	2.98343	0.0979363	0.00544085	decrease	heat pretreatment recovery
161.083	negative	2.98343	0.248114	0.0104216	decrease	basal heat recovery
161.083	negative	2.98343	0.132238	0.00630268	decrease	water-deficit recovery
161.092	positive	9.25585	0.258794	0.00283739	decrease	water-deficit recovery
161.131	positive	13.2041	0.469463	0.0119699	decrease	heat pretreatment
161.131	positive	13.2041	0.47824	0.0122789	decrease	basal heat recovery
161.131	positive	13.2041	0.134303	0.000136498	decrease	water-deficit recovery
162.049	negative	5.684	7.80663	9.78964e-05	increase	heat pretreatment recovery
162.049	negative	5.684	7.80663	9.78964e-05	increase	heat pretreatment recovery
162.049	negative	5.684	21.9436	0.0014343	increase	basal heat recovery
162.049	negative	5.684	7.83635	1.96123e-05	increase	water-deficit recovery
162.076	positive	10.0984	4.52156	0.00568869	increase	heat pretreatment
162.076	positive	10.0984	2.15032	0.00432176	increase	heat pretreatment recovery
162.076	positive	10.0984	2.15032	0.00432176	increase	heat pretreatment recovery
162.076	positive	10.0984	7.05466	8.78866e-07	increase	basal heat
162.078	negative	11.8814	0.38926	0.00157286	decrease	basal heat recovery
162.078	negative	11.8814	0.0717068	3.08717e-05	decrease	water-deficit recovery
162.983	negative	5.73331	0.00315105	3.75139e-05	decrease	heat pretreatment recovery
162.983	negative	5.73331	0.00315105	3.75139e-05	decrease	heat pretreatment recovery
162.983	negative	5.73331	0.00243955	3.73926e-05	decrease	basal heat recovery
162.983	negative	5.73331	0.00261779	3.74113e-05	decrease	water-deficit recovery
163.062	negative	6.6477	0.416214	0.00131328	decrease	water-deficit recovery
163.075	positive	6.04533	7.51057	0.000658055	increase	heat pretreatment recovery
163.075	positive	6.04533	7.51057	0.000658055	increase	heat pretreatment recovery
163.098	positive	2.4611	0.487622	0.00375188	decrease	basal cold
163.909	negative	7.92767	0.0115086	0.000112463	decrease	cold pretreatment recovery
163.909	negative	7.92767	0.0235693	0.000127907	decrease	basal cold recovery
163.909	negative	7.92767	0.0211605	0.000132533	decrease	high light recovery
163.909	negative	7.92767	0.123912	0.00192845	decrease	water-deficit recovery
164.039	negative	11.1688	12.8037	0.01086	increase	basal heat
164.05	negative	5.96212	2.9974	0.000787207	increase	heat pretreatment recovery
164.05	negative	5.96212	2.9974	0.000787207	increase	heat pretreatment recovery
164.067	positive	5.18608	3.10525	0.000403457	increase	heat pretreatment recovery
164.067	positive	5.18608	3.10525	0.000403457	increase	heat pretreatment recovery
164.067	positive	5.18608	2.4958	0.010262	increase	basal heat recovery
164.067	positive	5.18608	3.87066	0.0284956	increase	water-deficit recovery
164.074	positive	12.5784	2.98615	0.0324801	increase	heat pretreatment
164.074	positive	12.5784	3.1992	0.000692251	increase	basal heat
164.074	positive	12.5784	2.36767	0.0135434	increase	basal heat recovery
164.074	positive	12.5784	2.1337	0.00887964	increase	water-deficit
164.074	positive	12.5784	0.1291	0.000134418	decrease	water-deficit recovery
164.935	positive	4.4854	0.19006	0.000922474	decrease	basal heat recovery
164.935	positive	4.4854	0.40898	6.99212e-06	decrease	water-deficit
164.935	positive	4.4854	0.167248	0.000832995	decrease	water-deficit recovery
165.02	negative	5.38912	0.26221	0.0199144	decrease	heat pretreatment recovery
165.02	negative	5.38912	0.26221	0.0199144	decrease	heat pretreatment recovery
165.02	negative	5.38912	2.31582	0.00384722	increase	basal heat
165.02	negative	5.38912	0.21751	0.010432	decrease	basal heat recovery
165.041	negative	9.2448	0.411096	0.0140109	decrease	heat pretreatment recovery
165.041	negative	9.2448	0.411096	0.0140109	decrease	heat pretreatment recovery
165.041	negative	9.2448	0.223009	0.00338079	decrease	basal heat recovery
165.041	negative	9.2448	0.119383	0.00196009	decrease	water-deficit recovery
165.055	positive	9.09824	23.3143	0.0130205	increase	heat pretreatment
165.055	positive	9.09824	26.6967	0.000206299	increase	basal heat
165.055	positive	9.09824	16.1819	0.00260878	increase	basal heat recovery
165.055	positive	9.09824	2.32726	0.00361797	increase	high light
165.055	positive	9.09824	4.60025	0.00113522	increase	water-deficit
165.078	positive	12.7054	3.39096	0.0243915	increase	heat pretreatment
165.078	positive	12.7054	3.75012	0.000656733	increase	basal heat
165.078	positive	12.7054	2.32661	0.0148142	increase	basal heat recovery
165.078	positive	12.7054	2.56524	0.00486729	increase	water-deficit
165.078	positive	12.7054	0.124696	0.000225681	decrease	water-deficit recovery
165.907	negative	7.92814	0.0056409	0.00260551	decrease	basal cold recovery
165.907	negative	7.92814	0.0118616	0.00267085	decrease	high light recovery
165.907	negative	7.92814	0.134761	0.010801	decrease	water-deficit recovery
166.051	negative	6.14399	0.0629151	0.000718378	decrease	heat pretreatment recovery
166.051	negative	6.14399	0.0629151	0.000718378	decrease	heat pretreatment recovery
166.051	negative	6.14399	0.021532	0.000479883	decrease	basal heat recovery
166.053	positive	11.1187	4.27099	0.00366047	increase	basal heat
166.053	positive	11.1187	0.336641	0.0124469	decrease	water-deficit recovery
166.065	positive	5.19006	2.71257	0.00251037	increase	basal heat recovery
166.065	positive	5.19006	3.88031	0.0217264	increase	water-deficit recovery
166.072	positive	10.4476	0.497928	0.0485351	decrease	basal heat
166.072	positive	10.4476	0.326498	0.00275739	decrease	basal heat recovery
166.072	positive	10.4476	0.10716	0.000336228	decrease	water-deficit recovery
166.951	positive	3.06667	0.489595	0.0396434	decrease	basal cold recovery
166.951	positive	3.06667	0.269048	0.0117372	decrease	basal heat recovery
167.022	negative	9.452	0.411897	0.00341887	decrease	basal heat recovery
167.022	negative	9.452	0.41627	0.0032864	decrease	water-deficit recovery
167.09	positive	6.7956	27.2443	0.0118491	increase	heat pretreatment
167.09	positive	6.7956	2.88302	0.0093041	increase	heat pretreatment recovery
167.09	positive	6.7956	2.88302	0.0093041	increase	heat pretreatment recovery
167.09	positive	6.7956	2.7783	0.00155682	increase	cold pretreatment
167.09	positive	6.7956	3.59314	0.0116868	increase	basal cold
167.09	positive	6.7956	16.6812	0.0037915	increase	basal heat
167.09	positive	6.7956	6.27478	0.00122739	increase	basal heat recovery
167.09	positive	6.7956	4.67074	0.00209681	increase	high light
167.09	positive	6.7956	4.08368	0.00410784	increase	water-deficit
168.029	negative	11.1764	0.417291	0.0048286	decrease	heat pretreatment
168.029	negative	11.1764	0.322778	0.000225497	decrease	water-deficit recovery
168.044	negative	13.94	0.30032	0.000760768	decrease	heat pretreatment recovery
168.044	negative	13.94	0.30032	0.000760768	decrease	heat pretreatment recovery
168.044	negative	13.94	0.227993	0.000398999	decrease	basal heat recovery
168.044	negative	13.94	0.158962	0.000258351	decrease	water-deficit recovery
168.045	positive	1.10335	0.387244	0.019061	decrease	heat pretreatment recovery
168.045	positive	1.10335	0.387244	0.019061	decrease	heat pretreatment recovery
168.045	positive	1.10335	0.101778	0.00501371	decrease	basal heat recovery
168.045	positive	1.10335	0.347103	0.0164708	decrease	water-deficit recovery
168.949	positive	3.09086	0.482985	0.0344761	decrease	basal cold recovery
168.949	positive	3.09086	0.264177	0.00954379	decrease	basal heat recovery
168.982	negative	15.0589	0.414406	0.000960858	decrease	basal heat recovery
168.982	negative	15.0589	0.199206	0.000154531	decrease	water-deficit recovery
169.036	positive	9.4516	0.420403	0.00433957	decrease	basal heat recovery
169.036	positive	9.4516	0.341772	0.00273324	decrease	water-deficit recovery
169.041	negative	1.78113	2.54613	0.0210199	increase	basal cold
169.041	negative	1.78113	0.326492	0.0142585	decrease	basal heat recovery
169.041	negative	1.78113	2.42768	0.0330902	increase	high light
169.047	negative	13.903	0.218069	0.00100751	decrease	heat pretreatment recovery
169.047	negative	13.903	0.218069	0.00100751	decrease	heat pretreatment recovery
169.047	negative	13.903	0.460399	0.00438947	decrease	basal cold recovery
169.047	negative	13.903	3.1142	0.0258759	increase	basal heat
169.047	negative	13.903	0.094598	0.000178954	decrease	basal heat recovery
169.047	negative	13.903	0.051879	0.000124466	decrease	water-deficit recovery
170.061	positive	10.6153	3.08387	0.0110473	increase	heat pretreatment recovery
170.061	positive	10.6153	3.08387	0.0110473	increase	heat pretreatment recovery
170.061	positive	10.6153	2.67341	0.0217106	increase	basal heat recovery
171.007	negative	16.9665	0.475695	0.00194606	decrease	cold pretreatment
171.031	negative	5.9402	0.0760215	5.68599e-07	decrease	heat pretreatment recovery
171.031	negative	5.9402	0.0760215	5.68599e-07	decrease	heat pretreatment recovery
171.031	negative	5.9402	0.146207	1.28007e-06	decrease	basal heat recovery
171.031	negative	5.9402	0.0943026	8.32739e-07	decrease	water-deficit recovery
171.076	positive	10.6136	0.481231	0.00100148	decrease	water-deficit recovery
172.024	negative	11.6371	0.263773	2.3822e-05	decrease	basal heat recovery
172.063	negative	4.74335	0.289577	0.000983157	decrease	heat pretreatment recovery
172.063	negative	4.74335	0.289577	0.000983157	decrease	heat pretreatment recovery
172.063	negative	4.74335	0.22599	0.000725872	decrease	basal heat recovery
172.063	negative	4.74335	0.117207	0.000303005	decrease	water-deficit recovery
172.095	positive	5.27648	0.340551	0.045949	decrease	heat pretreatment
172.095	positive	5.27648	0.205921	0.0208103	decrease	cold pretreatment
172.095	positive	5.27648	0.186312	0.0200256	decrease	basal cold
172.095	positive	5.27648	0.37652	0.047319	decrease	basal heat
172.095	positive	5.27648	0.259193	0.0292791	decrease	high light
172.956	positive	13.7188	0.47309	9.96574e-05	decrease	water-deficit recovery
172.987	negative	3.0656	0.36986	0.0109522	decrease	basal heat recovery
173.067	positive	5.01931	2.3285	0.00586874	increase	basal heat recovery
173.092	positive	11.0963	2.16983	0.0152785	increase	basal heat
173.092	positive	11.0963	0.435696	0.0129618	decrease	basal heat recovery
173.092	positive	11.0963	0.21965	0.000884531	decrease	water-deficit recovery
173.094	negative	8.36522	0.00154503	0.0449787	decrease	heat pretreatment
173.094	negative	8.36522	0.015233	0.0468833	decrease	basal heat
173.094	negative	8.36522	0.0335393	0.00170289	decrease	basal heat recovery
173.094	negative	8.36522	0.376988	0.0146236	decrease	high light recovery
173.094	negative	8.36522	0.0603275	0.00189007	decrease	water-deficit recovery
174.045	negative	6.85581	0.277921	0.00218023	decrease	basal heat recovery
174.045	negative	6.85581	0.428476	0.0046757	decrease	water-deficit recovery
174.069	positive	5.44548	0.457022	0.0143084	decrease	heat pretreatment recovery
174.069	positive	5.44548	0.457022	0.0143084	decrease	heat pretreatment recovery
174.069	positive	5.44548	0.306331	0.00298931	decrease	basal cold recovery
174.069	positive	5.44548	0.184211	0.00183519	decrease	water-deficit recovery
174.076	positive	11.0785	2.24069	0.0130951	increase	basal heat
174.076	positive	11.0785	0.396404	0.009358	decrease	basal heat recovery
174.076	positive	11.0785	0.0499415	0.000122326	decrease	water-deficit recovery
174.108	negative	14.2361	0.11464	0.000236524	decrease	water-deficit recovery
174.938	positive	5.38346	0.299458	0.0253966	decrease	heat pretreatment
174.938	positive	5.38346	0.232618	0.0105149	decrease	cold pretreatment
174.938	positive	5.38346	0.400903	0.00780249	decrease	basal cold
174.938	positive	5.38346	0.297096	0.00212393	decrease	basal heat
174.953	positive	13.7099	0.488377	7.18865e-05	decrease	water-deficit recovery
174.985	negative	3.06726	0.365205	0.0124285	decrease	basal heat recovery
175.026	negative	7.32106	0.461342	9.13081e-05	decrease	high light
175.048	negative	9.94445	0.293132	0.00727145	decrease	heat pretreatment recovery
175.048	negative	9.94445	0.293132	0.00727145	decrease	heat pretreatment recovery
175.048	negative	9.94445	0.189568	0.00326337	decrease	basal heat recovery
175.048	negative	9.94445	0.0629902	0.00169773	decrease	water-deficit recovery
175.062	negative	6.14012	0.308931	0.0284881	decrease	water-deficit recovery
175.092	negative	11.7944	0.102046	0.00137432	decrease	heat pretreatment
175.092	negative	11.7944	0.287268	0.00683888	decrease	heat pretreatment recovery
175.092	negative	11.7944	0.287268	0.00683888	decrease	heat pretreatment recovery
175.092	negative	11.7944	0.275206	0.00883037	decrease	basal heat
175.092	negative	11.7944	0.116024	0.00185146	decrease	basal heat recovery
175.092	negative	11.7944	0.119919	0.00173728	decrease	water-deficit recovery
175.108	positive	8.42159	0.0404493	0.0218902	decrease	heat pretreatment
175.108	positive	8.42159	0.0638071	0.0238069	decrease	basal heat
175.108	positive	8.42159	0.0460154	0.00227695	decrease	basal heat recovery
175.108	positive	8.42159	0.347293	0.0114136	decrease	high light recovery
175.144	positive	12.3656	0.305098	0.0083821	decrease	basal heat recovery
175.144	positive	12.3656	0.122601	0.0030819	decrease	water-deficit recovery
175.982	negative	9.93133	0.261097	0.011227	decrease	heat pretreatment recovery
175.982	negative	9.93133	0.261097	0.011227	decrease	heat pretreatment recovery
175.982	negative	9.93133	11.3439	3.7421e-05	increase	basal cold recovery
175.982	negative	9.93133	0.13526	0.00505944	decrease	basal heat recovery
175.982	negative	9.93133	14.0669	9.66787e-06	increase	high light recovery
176.122	positive	14.2338	0.0835617	0.000350399	decrease	water-deficit recovery
176.937	negative	15.0834	0.263437	0.0012887	decrease	heat pretreatment recovery
176.937	negative	15.0834	0.263437	0.0012887	decrease	heat pretreatment recovery
176.937	negative	15.0834	0.487498	0.0112145	decrease	basal cold
176.937	negative	15.0834	0.486331	0.00607911	decrease	basal cold recovery
176.937	negative	15.0834	0.235288	0.000569359	decrease	basal heat recovery
176.937	negative	15.0834	0.491895	0.0060431	decrease	high light recovery
176.937	negative	15.0834	0.0130394	0.00016501	decrease	water-deficit recovery
177.041	negative	6.58362	2.34999	0.0019367	increase	basal heat recovery
177.041	negative	6.58362	2.06488	0.00763533	increase	water-deficit
177.041	negative	6.58362	3.12989	0.000207003	increase	water-deficit recovery
177.062	positive	9.93669	0.31161	0.00816412	decrease	heat pretreatment recovery
177.062	positive	9.93669	0.31161	0.00816412	decrease	heat pretreatment recovery
177.062	positive	9.93669	0.186612	0.0030174	decrease	basal heat recovery
177.062	positive	9.93669	0.0603533	0.00151698	decrease	water-deficit recovery
177.106	positive	11.8254	0.132139	0.000524241	decrease	heat pretreatment
177.106	positive	11.8254	0.237085	0.00874421	decrease	heat pretreatment recovery
177.106	positive	11.8254	0.237085	0.00874421	decrease	heat pretreatment recovery
177.106	positive	11.8254	0.295993	0.00408231	decrease	basal heat
177.106	positive	11.8254	0.0952559	0.00373283	decrease	basal heat recovery
177.106	positive	11.8254	0.0797268	0.00340973	decrease	water-deficit recovery
177.124	positive	14.235	0.0841308	0.000629345	decrease	water-deficit recovery
178.035	positive	1.08003	0.0816718	0.0026269	decrease	heat pretreatment recovery
178.035	positive	1.08003	0.0816718	0.0026269	decrease	heat pretreatment recovery
178.035	positive	1.08003	0.421788	0.0371337	decrease	cold pretreatment recovery
178.035	positive	1.08003	0.406099	0.0320398	decrease	basal cold recovery
178.035	positive	1.08003	0.169523	0.00382798	decrease	basal heat recovery
178.035	positive	1.08003	0.333941	0.0160859	decrease	high light recovery
178.035	positive	1.08003	0.117772	0.00305551	decrease	water-deficit recovery
178.05	positive	8.87156	0.478831	0.0176372	decrease	heat pretreatment
178.05	positive	8.87156	0.304284	0.000500018	decrease	heat pretreatment recovery
178.05	positive	8.87156	0.304284	0.000500018	decrease	heat pretreatment recovery
178.05	positive	8.87156	0.129626	0.000191677	decrease	basal heat recovery
178.05	positive	8.87156	0.238246	0.00132138	decrease	water-deficit recovery
178.055	negative	9.409	5.81221	0.0124149	increase	heat pretreatment recovery
178.055	negative	9.409	5.81221	0.0124149	increase	heat pretreatment recovery
178.055	negative	9.409	0.287607	0.00442906	decrease	cold pretreatment
178.055	negative	9.409	7.08298	0.00232216	increase	basal heat recovery
178.073	negative	12.9652	0.392867	0.00376464	decrease	heat pretreatment recovery
178.073	negative	12.9652	0.392867	0.00376464	decrease	heat pretreatment recovery
178.073	negative	12.9652	0.174337	0.000470692	decrease	basal heat recovery
178.073	negative	12.9652	0.0128447	7.78194e-05	decrease	water-deficit recovery
178.108	positive	11.8164	0.066023	0.000393573	decrease	heat pretreatment
178.108	positive	11.8164	0.231646	0.0051398	decrease	heat pretreatment recovery
178.108	positive	11.8164	0.231646	0.0051398	decrease	heat pretreatment recovery
178.108	positive	11.8164	0.199653	0.00383251	decrease	basal heat
178.108	positive	11.8164	0.072538	0.00158556	decrease	basal heat recovery
178.108	positive	11.8164	0.493942	0.0304605	decrease	high light recovery
178.108	positive	11.8164	0.1185	0.00200775	decrease	water-deficit recovery
178.126	positive	4.75131	2.50687	0.00210454	increase	basal heat recovery
178.993	positive	7.33461	2.16023	0.000116477	increase	high light
180.033	positive	11.3297	0.0529047	0.000862758	decrease	water-deficit recovery
180.061	negative	7.9795	2.06716	0.044132	increase	basal heat
180.088	positive	8.20865	0.357685	0.00698326	decrease	water-deficit recovery
182.047	negative	6.51942	0.16699	0.00157137	decrease	water-deficit recovery
182.081	positive	9.10805	22.0615	0.0126426	increase	heat pretreatment
182.081	positive	9.10805	25.611	0.000275323	increase	basal heat
182.081	positive	9.10805	15.5091	0.00267678	increase	basal heat recovery
182.081	positive	9.10805	3.23409	0.0465686	increase	high light
182.081	positive	9.10805	4.01885	5.95323e-05	increase	water-deficit
182.946	positive	5.39102	0.0235722	0.00915971	decrease	heat pretreatment recovery
182.946	positive	5.39102	0.0235722	0.00915971	decrease	heat pretreatment recovery
182.946	positive	5.39102	0.0133568	0.00883506	decrease	basal heat recovery
182.946	positive	5.39102	0.0113258	0.008768	decrease	water-deficit recovery
182.971	negative	7.34145	0.359157	0.00940476	decrease	heat pretreatment
182.971	negative	7.34145	0.423819	0.00997754	decrease	cold pretreatment
182.971	negative	7.34145	0.407269	0.00329634	decrease	basal cold
182.971	negative	7.34145	0.429992	0.00711402	decrease	basal heat
182.971	negative	7.34145	0.208539	0.00269358	decrease	basal heat recovery
182.971	negative	7.34145	0.395721	0.00536133	decrease	high light
182.992	negative	5.83659	1016.86	0.00202647	increase	heat pretreatment recovery
182.992	negative	5.83659	1016.86	0.00202647	increase	heat pretreatment recovery
182.992	negative	5.83659	295.075	0.00422623	increase	basal heat recovery
182.992	negative	5.83659	1789.7	0.000214494	increase	water-deficit recovery
182.997	negative	15.5946	0.329074	0.0102512	decrease	heat pretreatment recovery
182.997	negative	15.5946	0.329074	0.0102512	decrease	heat pretreatment recovery
182.997	negative	15.5946	0.153979	0.00232855	decrease	basal heat recovery
182.997	negative	15.5946	0.466518	0.0171303	decrease	high light recovery
182.997	negative	15.5946	0.0162035	0.00113591	decrease	water-deficit recovery
183.987	negative	10.8392	0.2617	0.000463089	decrease	heat pretreatment recovery
183.987	negative	10.8392	0.2617	0.000463089	decrease	heat pretreatment recovery
183.987	negative	10.8392	0.117602	0.000240706	decrease	basal heat recovery
183.987	negative	10.8392	0.151958	0.000191931	decrease	water-deficit recovery
184.073	positive	13.9659	0.496315	0.00455896	decrease	heat pretreatment recovery
184.073	positive	13.9659	0.496315	0.00455896	decrease	heat pretreatment recovery
184.073	positive	13.9659	0.363529	0.000829583	decrease	basal heat recovery
184.073	positive	13.9659	0.219979	0.000344872	decrease	water-deficit recovery
185.008	negative	5.44344	123.551	0.011715	increase	heat pretreatment recovery
185.008	negative	5.44344	123.551	0.011715	increase	heat pretreatment recovery
185.008	negative	5.44344	0.321011	0.0130857	decrease	cold pretreatment
185.008	negative	5.44344	0.323545	0.0120926	decrease	basal cold
185.008	negative	5.44344	83.305	0.00945476	increase	basal heat recovery
185.008	negative	5.44344	55.8101	7.84722e-05	increase	water-deficit recovery
185.032	positive	10.6211	0.249644	0.0015016	decrease	water-deficit recovery
185.077	positive	13.9496	0.490739	0.00617611	decrease	heat pretreatment recovery
185.077	positive	13.9496	0.490739	0.00617611	decrease	heat pretreatment recovery
185.077	positive	13.9496	0.351	0.00161585	decrease	basal heat recovery
185.077	positive	13.9496	0.220069	0.000786658	decrease	water-deficit recovery
186.002	negative	5.83081	0.107541	6.19826e-05	decrease	heat pretreatment recovery
186.002	negative	5.83081	0.107541	6.19826e-05	decrease	heat pretreatment recovery
186.002	negative	5.83081	0.477036	0.0297759	decrease	cold pretreatment
186.002	negative	5.83081	0.0932128	5.69425e-05	decrease	basal heat recovery
186.002	negative	5.83081	0.0867399	6.62816e-05	decrease	water-deficit recovery
186.039	negative	9.92976	3.50305	0.0164985	increase	heat pretreatment
186.039	negative	9.92976	3.32998	0.0274857	increase	heat pretreatment recovery
186.039	negative	9.92976	3.32998	0.0274857	increase	heat pretreatment recovery
186.039	negative	9.92976	3.23872	0.00208837	increase	basal heat
186.039	negative	9.92976	3.59288	0.00299158	increase	basal heat recovery
186.039	negative	9.92976	4.15063	0.000231913	increase	water-deficit recovery
186.076	positive	8.00633	2.81517	0.0082085	increase	basal heat
186.076	positive	8.00633	2.40838	0.00609165	increase	high light
186.076	positive	8.00633	2.08612	0.00317913	increase	water-deficit
186.076	positive	8.00633	0.442205	0.00100029	decrease	water-deficit recovery
187.024	negative	5.36405	783.494	0.00253714	increase	heat pretreatment recovery
187.024	negative	5.36405	783.494	0.00253714	increase	heat pretreatment recovery
187.024	negative	5.36405	0.405468	0.0125723	decrease	cold pretreatment
187.024	negative	5.36405	512.737	0.00120611	increase	water-deficit recovery
187.035	positive	7.54312	0.368209	0.000324237	decrease	water-deficit recovery
187.073	negative	8.69233	0.466586	0.0123989	decrease	cold pretreatment
187.073	negative	8.69233	0.204441	0.000853132	decrease	basal heat recovery
187.073	negative	8.69233	0.102848	0.000522147	decrease	water-deficit recovery
187.098	negative	3.63989	0.369287	0.00218332	decrease	heat pretreatment
187.098	negative	3.63989	0.458899	0.0327844	decrease	heat pretreatment recovery
187.098	negative	3.63989	0.458899	0.0327844	decrease	heat pretreatment recovery
187.098	negative	3.63989	0.494357	0.0112301	decrease	basal heat
188.057	negative	6.47765	0.0339329	0.00299584	decrease	heat pretreatment
188.057	negative	6.47765	0.0689638	0.00346305	decrease	basal heat
188.057	negative	6.47765	0.221368	0.00498235	decrease	basal heat recovery
188.057	negative	6.47765	0.377118	0.0114597	decrease	water-deficit recovery
188.071	positive	7.32349	27.6985	0.00802102	increase	heat pretreatment
188.071	positive	7.32349	4.7505	0.00356323	increase	heat pretreatment recovery
188.071	positive	7.32349	4.7505	0.00356323	increase	heat pretreatment recovery
188.071	positive	7.32349	2.00332	0.00895876	increase	basal cold
188.071	positive	7.32349	30.1255	0.000646065	increase	basal heat
188.071	positive	7.32349	11.6628	0.00869839	increase	basal heat recovery
188.071	positive	7.32349	3.63536	0.000353892	increase	high light
188.071	positive	7.32349	2.86311	0.000154944	increase	water-deficit
188.176	positive	12.8904	0.448141	0.0103493	decrease	heat pretreatment recovery
188.176	positive	12.8904	0.448141	0.0103493	decrease	heat pretreatment recovery
188.176	positive	12.8904	0.216408	0.00138254	decrease	basal heat recovery
188.176	positive	12.8904	0.0875681	0.000668798	decrease	water-deficit recovery
189.089	negative	11.1848	0.421639	0.010598	decrease	basal heat recovery
189.089	negative	11.1848	0.466374	0.0215891	decrease	high light recovery
189.089	negative	11.1848	0.261125	0.0271672	decrease	water-deficit recovery
189.124	positive	6.41555	3.55504	0.0129958	increase	basal heat recovery
189.124	positive	6.41555	2.24399	0.0154546	increase	water-deficit recovery
189.135	positive	12.3592	0.477361	0.0202333	decrease	basal heat recovery
189.135	positive	12.3592	0.140987	0.00198585	decrease	water-deficit recovery
189.998	negative	6.24267	0.00623012	0.00437795	decrease	heat pretreatment recovery
189.998	negative	6.24267	0.00623012	0.00437795	decrease	heat pretreatment recovery
189.998	negative	6.24267	0.000865976	0.00428987	decrease	basal heat recovery
189.998	negative	6.24267	0.062118	0.00540747	decrease	water-deficit recovery
190.013	positive	8.26327	0.276002	0.0300186	decrease	cold pretreatment
190.013	positive	8.26327	26.6571	0.00366535	increase	basal heat
190.013	positive	8.26327	10.0001	0.00481225	increase	basal heat recovery
190.013	positive	8.26327	4.40666	0.00249991	increase	water-deficit recovery
190.163	positive	11.4976	0.342864	0.00320271	decrease	cold pretreatment
190.163	positive	11.4976	0.186297	0.00686841	decrease	basal heat recovery
190.163	positive	11.4976	0.0621341	0.00337639	decrease	water-deficit recovery
190.912	positive	5.19438	0.216937	0.000502535	decrease	heat pretreatment recovery
190.912	positive	5.19438	0.216937	0.000502535	decrease	heat pretreatment recovery
190.912	positive	5.19438	0.159159	0.000782089	decrease	basal heat recovery
190.912	positive	5.19438	0.0138449	0.000191928	decrease	water-deficit recovery
191.054	positive	10.8146	0.129527	0.000548211	decrease	heat pretreatment recovery
191.054	positive	10.8146	0.129527	0.000548211	decrease	heat pretreatment recovery
191.054	positive	10.8146	0.0874694	0.00045643	decrease	basal cold recovery
191.054	positive	10.8146	0.209618	0.00186199	decrease	basal heat recovery
191.054	positive	10.8146	0.0900591	0.000462178	decrease	high light recovery
191.054	positive	10.8146	0.105938	0.000502783	decrease	water-deficit recovery
192.05	positive	8.55357	0.478278	0.00248462	decrease	heat pretreatment recovery
192.05	positive	8.55357	0.478278	0.00248462	decrease	heat pretreatment recovery
192.05	positive	8.55357	0.318822	0.000361363	decrease	basal heat recovery
192.05	positive	8.55357	0.17676	1.97808e-05	decrease	water-deficit recovery
192.106	positive	11.1047	0.233658	0.000747506	decrease	cold pretreatment
192.106	positive	11.1047	3.02726	0.0241073	increase	basal heat
192.106	positive	11.1047	0.319473	0.0164074	decrease	basal heat recovery
192.106	positive	11.1047	0.00773432	0.000579849	decrease	water-deficit recovery
192.142	positive	4.74669	6.52796	0.00696509	increase	heat pretreatment recovery
192.142	positive	4.74669	6.52796	0.00696509	increase	heat pretreatment recovery
192.142	positive	4.74669	7.17934	0.000366132	increase	basal heat recovery
193.015	negative	9.33858	0.156943	0.000512638	decrease	water-deficit recovery
193.036	negative	11.229	3.01434	0.0454949	increase	heat pretreatment
193.036	negative	11.229	3.14573	0.00116548	increase	basal heat
193.036	negative	11.229	0.146911	0.00087932	decrease	water-deficit recovery
193.036	negative	5.15841	0.450207	0.0301234	decrease	heat pretreatment recovery
193.036	negative	5.15841	0.450207	0.0301234	decrease	heat pretreatment recovery
193.036	negative	5.15841	0.393574	0.0242111	decrease	basal heat recovery
193.036	negative	5.15841	2.42562	0.0410844	increase	water-deficit
193.036	negative	5.15841	0.259125	0.00932278	decrease	water-deficit recovery
193.037	negative	7.2899	0.487815	0.00322352	decrease	basal heat recovery
193.037	negative	7.2899	0.318852	0.000105095	decrease	water-deficit recovery
193.051	positive	12.4327	0.208789	0.00378176	decrease	water-deficit recovery
194.104	negative	1.02414	0.157204	0.0407998	decrease	basal heat recovery
194.104	negative	1.02414	0.0860857	0.0320183	decrease	water-deficit recovery
194.118	positive	1.08029	13.7909	0.00185005	increase	heat pretreatment recovery
194.118	positive	1.08029	13.7909	0.00185005	increase	heat pretreatment recovery
194.118	positive	1.08029	6.86955	0.00939627	increase	basal heat
194.118	positive	1.08029	26.9068	0.000685906	increase	basal heat recovery
194.947	negative	15.0841	0.269291	0.00162683	decrease	heat pretreatment recovery
194.947	negative	15.0841	0.269291	0.00162683	decrease	heat pretreatment recovery
194.947	negative	15.0841	0.475419	0.0215529	decrease	cold pretreatment
194.947	negative	15.0841	0.452951	0.00783009	decrease	basal cold
194.947	negative	15.0841	0.466705	0.0065169	decrease	basal cold recovery
194.947	negative	15.0841	0.235252	0.000718011	decrease	basal heat recovery
194.947	negative	15.0841	0.0183511	0.000216421	decrease	water-deficit recovery
195.031	negative	6.46251	0.3758	0.000617939	decrease	basal heat recovery
195.031	negative	6.46251	0.190418	6.65605e-05	decrease	water-deficit recovery
195.033	positive	8.8345	0.460172	0.00074823	decrease	basal cold recovery
195.033	positive	8.8345	0.209961	4.2737e-05	decrease	basal heat recovery
195.033	positive	8.8345	0.274528	0.000192943	decrease	water-deficit recovery
195.05	positive	12.4392	0.297605	0.000634064	decrease	water-deficit recovery
195.052	negative	10.7218	2.09134	0.0490096	increase	basal heat recovery
195.087	negative	14.2422	2.14658	0.0162312	increase	basal heat recovery
195.123	positive	1.03372	0.362713	0.0116747	decrease	cold pretreatment
195.123	positive	1.03372	3.16531	0.00558693	increase	basal heat recovery
195.123	positive	1.03372	0.419775	0.0426317	decrease	high light recovery
195.954	negative	10.9122	3.23585	7.99865e-05	increase	heat pretreatment recovery
195.954	negative	10.9122	3.23585	7.99865e-05	increase	heat pretreatment recovery
195.954	negative	10.9122	0.389515	0.000912233	decrease	cold pretreatment
195.954	negative	10.9122	2.6041	0.00549832	increase	cold pretreatment recovery
195.954	negative	10.9122	2.85838	9.70269e-05	increase	basal cold recovery
195.954	negative	10.9122	2.71432	0.000624057	increase	basal heat recovery
195.954	negative	10.9122	0.478358	0.00789293	decrease	high light
195.954	negative	10.9122	2.61602	1.1285e-05	increase	high light recovery
195.954	negative	10.9122	3.75764	0.000107958	increase	water-deficit recovery
196.024	negative	4.72808	10.0594	0.00113259	increase	cold pretreatment
196.024	negative	4.72808	11.3835	0.000178613	increase	basal cold
196.024	negative	4.72808	23.2503	0.00237508	increase	basal heat
196.024	negative	4.72808	11.5963	0.0276845	increase	high light
196.024	negative	4.72808	9.89537	3.00737e-05	increase	water-deficit recovery
196.029	negative	13.4905	0.352766	3.88895e-05	decrease	water-deficit recovery
196.046	positive	15.8813	0.275829	0.00303956	decrease	heat pretreatment recovery
196.046	positive	15.8813	0.275829	0.00303956	decrease	heat pretreatment recovery
196.046	positive	15.8813	0.467338	0.0129076	decrease	basal heat recovery
196.046	positive	15.8813	0.445399	0.0182797	decrease	high light recovery
196.046	positive	15.8813	13.0092	0.00217109	increase	water-deficit
196.046	positive	15.8813	0.258579	0.0017001	decrease	water-deficit recovery
196.895	negative	15.1115	0.30585	0.0294867	decrease	cold pretreatment recovery
196.895	negative	15.1115	0.324131	0.0316491	decrease	basal cold recovery
196.895	negative	15.1115	0.353224	0.0363991	decrease	high light recovery
196.895	negative	15.1115	0.198096	0.0184277	decrease	water-deficit recovery
196.948	negative	5.1018	0.0723486	1.25377e-05	decrease	heat pretreatment recovery
196.948	negative	5.1018	0.0723486	1.25377e-05	decrease	heat pretreatment recovery
196.948	negative	5.1018	0.0460982	2.10721e-06	decrease	basal heat recovery
196.948	negative	5.1018	0.017229	1.01525e-06	decrease	water-deficit recovery
197.068	negative	6.34262	0.159232	0.000171213	decrease	water-deficit recovery
197.101	positive	14.2342	0.194685	0.000292706	decrease	water-deficit recovery
197.964	negative	11.5119	2.09892	0.00106835	increase	water-deficit recovery
197.964	negative	9.7117	2.93546	0.0489904	increase	heat pretreatment recovery
197.964	negative	9.7117	2.93546	0.0489904	increase	heat pretreatment recovery
197.964	negative	9.7117	0.358661	0.00261238	decrease	basal cold
197.964	negative	9.7117	3.59472	0.00892429	increase	basal heat recovery
197.964	negative	9.7117	0.479899	0.016621	decrease	high light
197.964	negative	9.7117	0.453075	0.00177683	decrease	water-deficit recovery
198.043	positive	13.5453	0.370471	0.000615598	decrease	basal heat recovery
198.043	positive	13.5453	0.201107	1.52673e-06	decrease	water-deficit recovery
198.076	negative	6.51702	24.5676	0.00367307	increase	heat pretreatment
198.076	negative	6.51702	16.5126	0.000569366	increase	heat pretreatment recovery
198.076	negative	6.51702	16.5126	0.000569366	increase	heat pretreatment recovery
198.076	negative	6.51702	26.7423	2.1787e-06	increase	basal heat
198.076	negative	6.51702	33.8577	0.00297371	increase	basal heat recovery
198.076	negative	6.51702	4.70495	0.00132318	increase	high light
198.076	negative	6.51702	8.01754	0.0336198	increase	water-deficit
198.085	positive	11.8225	0.217317	0.00102742	decrease	heat pretreatment
198.085	positive	11.8225	0.433482	0.0234246	decrease	heat pretreatment recovery
198.085	positive	11.8225	0.433482	0.0234246	decrease	heat pretreatment recovery
198.085	positive	11.8225	0.346924	0.00287069	decrease	basal heat
198.085	positive	11.8225	0.163051	0.00228762	decrease	basal heat recovery
198.085	positive	11.8225	0.0852017	0.00137263	decrease	water-deficit recovery
198.919	negative	15.096	0.448276	0.0014412	decrease	heat pretreatment recovery
198.919	negative	15.096	0.448276	0.0014412	decrease	heat pretreatment recovery
198.919	negative	15.096	0.445985	0.000258442	decrease	basal heat recovery
198.919	negative	15.096	0.0993973	3.82719e-05	decrease	water-deficit recovery
198.966	negative	5.80692	0.0325147	0.00293024	decrease	heat pretreatment recovery
198.966	negative	5.80692	0.0325147	0.00293024	decrease	heat pretreatment recovery
198.966	negative	5.80692	0.0120609	0.00270929	decrease	basal heat recovery
198.966	negative	5.80692	0.0393515	0.00301285	decrease	water-deficit recovery
199.044	positive	9.97061	0.430658	0.0184578	decrease	heat pretreatment recovery
199.044	positive	9.97061	0.430658	0.0184578	decrease	heat pretreatment recovery
199.044	positive	9.97061	0.268694	0.00686232	decrease	basal heat recovery
199.044	positive	9.97061	0.137656	0.00362006	decrease	water-deficit recovery
199.089	positive	11.7981	0.0622297	0.00134199	decrease	heat pretreatment
199.089	positive	11.7981	0.423002	0.0179576	decrease	heat pretreatment recovery
199.089	positive	11.7981	0.423002	0.0179576	decrease	heat pretreatment recovery
199.089	positive	11.7981	0.440459	0.00825394	decrease	cold pretreatment
199.089	positive	11.7981	0.19404	0.00962314	decrease	basal heat
199.089	positive	11.7981	0.137788	0.00107099	decrease	basal heat recovery
199.089	positive	11.7981	0.0658314	0.000522109	decrease	water-deficit recovery
199.098	negative	3.72416	0.474921	0.0173695	decrease	heat pretreatment
199.098	negative	3.72416	0.28781	0.0143174	decrease	heat pretreatment recovery
199.098	negative	3.72416	0.28781	0.0143174	decrease	heat pretreatment recovery
199.098	negative	3.72416	0.330766	0.015253	decrease	basal heat recovery
199.098	negative	3.72416	0.177507	0.00733256	decrease	water-deficit recovery
200.018	negative	12.2747	0.367467	0.000506575	decrease	basal heat recovery
200.018	negative	12.2747	0.304526	0.000392808	decrease	water-deficit recovery
200.981	negative	5.43678	0.149028	0.00408374	decrease	heat pretreatment recovery
200.981	negative	5.43678	0.149028	0.00408374	decrease	heat pretreatment recovery
200.981	negative	5.43678	3.55914	0.00465688	increase	basal heat
200.981	negative	5.43678	0.128097	0.00365456	decrease	basal heat recovery
200.981	negative	5.43678	0.0754466	0.00297208	decrease	water-deficit recovery
201.003	negative	7.34989	0.29498	0.0274283	decrease	basal heat recovery
201.087	positive	6.73968	2.07154	0.0126814	increase	basal cold
201.087	positive	6.73968	3.3159	0.0358618	increase	basal heat recovery
201.087	positive	6.73968	2.09914	0.0183132	increase	high light
201.087	positive	6.73968	3.74434	0.00878777	increase	water-deficit
202.126	positive	1.06247	0.38342	0.0264404	decrease	heat pretreatment recovery
202.126	positive	1.06247	0.38342	0.0264404	decrease	heat pretreatment recovery
202.126	positive	1.06247	0.258115	0.0029615	decrease	basal heat
202.126	positive	1.06247	0.0167827	0.00521444	decrease	basal heat recovery
202.126	positive	1.06247	0.0555432	0.00130885	decrease	water-deficit
202.126	positive	1.06247	0.0759311	0.00657395	decrease	water-deficit recovery
203.029	negative	9.98062	2.37749	0.000114556	increase	basal heat
203.029	negative	9.98062	0.315183	0.000266899	decrease	water-deficit recovery
203.053	positive	7.98388	2.09067	0.0119133	increase	high light
203.103	positive	15.369	0.125917	0.00870563	decrease	water-deficit recovery
203.139	positive	5.96987	6.73022	0.00790952	increase	heat pretreatment recovery
203.139	positive	5.96987	6.73022	0.00790952	increase	heat pretreatment recovery
203.139	positive	5.96987	20.8232	0.00684898	increase	basal heat recovery
203.139	positive	5.96987	11.2348	0.00299075	increase	water-deficit recovery
203.15	positive	10.55	0.229249	0.0184763	decrease	water-deficit recovery
204.087	positive	12.196	2.08562	0.0185907	increase	basal heat recovery
205.017	positive	6.16011	2.68778	0.000609856	increase	heat pretreatment recovery
205.017	positive	6.16011	2.68778	0.000609856	increase	heat pretreatment recovery
205.017	positive	6.16011	0.419345	0.00808067	decrease	cold pretreatment recovery
205.017	positive	6.16011	0.498008	0.000608821	decrease	basal cold recovery
205.017	positive	6.16011	3.41298	3.7152e-06	increase	basal heat recovery
205.082	positive	12.23	0.456179	0.00608901	decrease	basal heat recovery
205.082	positive	12.23	0.13806	9.76306e-05	decrease	water-deficit recovery
205.129	positive	14.3261	0.0556019	0.000491778	decrease	heat pretreatment
205.129	positive	14.3261	0.163999	7.65919e-05	decrease	heat pretreatment recovery
205.129	positive	14.3261	0.163999	7.65919e-05	decrease	heat pretreatment recovery
205.129	positive	14.3261	0.341955	0.00357357	decrease	basal cold recovery
205.129	positive	14.3261	0.053427	0.000577196	decrease	basal heat
205.129	positive	14.3261	0.34468	0.0128448	decrease	high light recovery
205.129	positive	14.3261	0.00584238	1.04436e-05	decrease	water-deficit recovery
205.961	positive	4.43494	0.313462	0.0247503	decrease	cold pretreatment
205.961	positive	4.43494	0.376905	0.00331116	decrease	basal cold
205.961	positive	4.43494	0.404724	0.0287162	decrease	basal heat recovery
205.961	positive	4.43494	0.0133021	3.4723e-05	decrease	water-deficit recovery
206.055	positive	13.932	0.46231	0.00310318	decrease	heat pretreatment recovery
206.055	positive	13.932	0.46231	0.00310318	decrease	heat pretreatment recovery
206.055	positive	13.932	0.346662	0.0011655	decrease	basal heat recovery
206.055	positive	13.932	0.254566	0.000694875	decrease	water-deficit recovery
206.102	positive	9.93177	0.355759	0.0190639	decrease	heat pretreatment recovery
206.102	positive	9.93177	0.355759	0.0190639	decrease	heat pretreatment recovery
206.102	positive	9.93177	0.250734	0.0107227	decrease	basal heat recovery
206.102	positive	9.93177	0.323321	0.019254	decrease	high light recovery
206.102	positive	9.93177	0.0804632	0.00505457	decrease	water-deficit recovery
206.965	positive	4.41653	0.479971	0.000986143	decrease	basal cold
206.965	positive	4.41653	0.148514	0.000806878	decrease	basal heat recovery
207.014	positive	10.6673	0.480511	0.00590284	decrease	heat pretreatment recovery
207.014	positive	10.6673	0.480511	0.00590284	decrease	heat pretreatment recovery
207.014	positive	10.6673	0.343328	0.0024855	decrease	basal heat recovery
207.014	positive	10.6673	0.244033	0.00183776	decrease	water-deficit recovery
207.015	negative	15.2837	3.22192	0.0227139	increase	basal heat
207.015	negative	15.2837	0.406703	0.0380251	decrease	water-deficit recovery
207.031	negative	6.09061	0.387744	0.00949065	decrease	heat pretreatment
207.031	negative	6.09061	3.04116	5.3204e-05	increase	heat pretreatment recovery
207.031	negative	6.09061	3.04116	5.3204e-05	increase	heat pretreatment recovery
207.031	negative	6.09061	0.388032	0.00693208	decrease	basal heat
207.031	negative	6.09061	2.03084	0.0073164	increase	high light recovery
207.031	negative	6.09061	4.15271	2.42748e-05	increase	water-deficit recovery
207.065	positive	6.03365	18.4067	0.00286822	increase	heat pretreatment recovery
207.065	positive	6.03365	18.4067	0.00286822	increase	heat pretreatment recovery
207.065	positive	6.03365	12.7067	7.69481e-06	increase	basal heat recovery
207.065	positive	6.03365	13.357	0.00253268	increase	water-deficit recovery
208.058	negative	10.6122	0.354118	0.000490149	decrease	water-deficit recovery
208.09	positive	12.47	2.37054	0.0244162	increase	heat pretreatment recovery
208.09	positive	12.47	2.37054	0.0244162	increase	heat pretreatment recovery
208.09	positive	12.47	5.58905	0.00145893	increase	basal heat recovery
208.987	negative	7.29862	5.00398	1.41068e-06	increase	heat pretreatment recovery
208.987	negative	7.29862	5.00398	1.41068e-06	increase	heat pretreatment recovery
208.987	negative	7.29862	0.471876	0.000662016	decrease	cold pretreatment
208.987	negative	7.29862	0.439929	0.000535483	decrease	basal cold
208.987	negative	7.29862	4.64309	0.00967368	increase	basal heat recovery
208.987	negative	7.29862	0.367708	0.000405542	decrease	high light
208.987	negative	7.29862	7.05171	9.5377e-06	increase	water-deficit recovery
209.001	positive	7.96934	2.47103	0.00209025	increase	heat pretreatment
209.001	positive	7.96934	2.47067	0.000418335	increase	basal heat
209.042	negative	11.1905	0.353783	0.0133196	decrease	basal cold
209.042	negative	11.1905	2.70174	0.00010642	increase	basal heat
209.082	negative	14.2254	0.376926	0.0099928	decrease	heat pretreatment recovery
209.082	negative	14.2254	0.376926	0.0099928	decrease	heat pretreatment recovery
209.082	negative	14.2254	0.291305	0.00375589	decrease	basal heat recovery
209.082	negative	14.2254	0.0338187	0.000799147	decrease	water-deficit recovery
209.14	positive	4.46853	3.32484	0.00703887	increase	cold pretreatment
209.14	positive	4.46853	3.42521	0.00719722	increase	basal cold
209.14	positive	4.46853	0.299152	0.0263264	decrease	basal heat recovery
209.14	positive	4.46853	2.92712	0.0134186	increase	high light
209.14	positive	4.46853	3.42211	0.0208887	increase	water-deficit
209.14	positive	4.46853	0.139947	0.0119863	decrease	water-deficit recovery
209.925	negative	5.80193	0.000293514	0.00486481	decrease	water-deficit recovery
210.076	positive	9.27358	0.203665	0.00608779	decrease	water-deficit recovery
210.086	negative	14.2107	0.263625	0.00814945	decrease	heat pretreatment recovery
210.086	negative	14.2107	0.263625	0.00814945	decrease	heat pretreatment recovery
210.086	negative	14.2107	0.196906	0.00395029	decrease	basal heat recovery
210.086	negative	14.2107	0.00185635	0.00139544	decrease	water-deficit recovery
211.002	negative	14.2361	0.421631	0.00842771	decrease	heat pretreatment recovery
211.002	negative	14.2361	0.421631	0.00842771	decrease	heat pretreatment recovery
211.002	negative	14.2361	0.288892	0.00387153	decrease	basal heat recovery
211.002	negative	14.2361	0.230157	0.00230542	decrease	water-deficit recovery
211.049	negative	8.81177	0.491321	0.0372539	decrease	heat pretreatment
211.049	negative	8.81177	0.238984	3.91584e-05	decrease	basal heat recovery
211.049	negative	8.81177	0.202461	0.000596059	decrease	water-deficit recovery
211.08	positive	9.2726	0.189958	0.00783972	decrease	water-deficit recovery
211.997	negative	4.66161	0.195994	0.00282141	decrease	cold pretreatment
211.997	negative	4.66161	0.226767	0.00165907	decrease	basal cold
211.997	negative	4.66161	0.409567	0.0402324	decrease	high light
211.997	negative	4.66161	0.0397985	4.39663e-07	decrease	water-deficit recovery
212.059	positive	8.8343	0.2317	5.78065e-05	decrease	basal heat recovery
212.059	positive	8.8343	0.278933	6.59482e-05	decrease	water-deficit recovery
213.001	negative	4.66161	0.145776	0.00326359	decrease	cold pretreatment
213.001	negative	4.66161	0.180935	0.00343785	decrease	basal cold
213.018	negative	6.5904	9.02839	0.000176365	increase	heat pretreatment recovery
213.018	negative	6.5904	9.02839	0.000176365	increase	heat pretreatment recovery
213.018	negative	6.5904	2.05547	0.0167154	increase	basal cold recovery
213.018	negative	6.5904	15.0677	1.41184e-05	increase	basal heat recovery
213.018	negative	6.5904	2.39472	0.0174663	increase	high light recovery
213.018	negative	6.5904	28.9824	8.72802e-06	increase	water-deficit recovery
213.05	negative	10.7352	2.4186	0.00984765	increase	heat pretreatment
213.05	negative	10.7352	0.356916	0.00598447	decrease	basal heat recovery
213.05	negative	10.7352	0.340238	0.0144955	decrease	high light recovery
213.062	positive	8.83163	0.314724	0.00355803	decrease	basal heat recovery
213.062	positive	8.83163	0.278944	4.28973e-05	decrease	water-deficit recovery
213.085	positive	11.0888	2.70045	0.0131268	increase	basal heat
213.085	positive	11.0888	3.66014	0.014415	increase	water-deficit
213.085	positive	11.0888	0.101391	0.000112387	decrease	water-deficit recovery
213.086	negative	14.3757	8.68057	0.00226722	increase	heat pretreatment
213.086	negative	14.3757	9.95335	0.000138187	increase	basal heat
213.086	negative	14.3757	7.22273	0.000685297	increase	basal heat recovery
213.086	negative	14.3757	2.73876	0.00206133	increase	water-deficit
213.983	positive	13.7181	0.394752	0.00237828	decrease	water-deficit recovery
214.034	negative	11.2137	0.423516	0.00295713	decrease	heat pretreatment
214.034	negative	11.2137	0.33701	0.00161943	decrease	water-deficit recovery
214.049	negative	14.1387	3.14002	0.0214352	increase	heat pretreatment
214.049	negative	14.1387	0.288631	0.000458392	decrease	basal heat recovery
214.049	negative	14.1387	3.24048	0.000970457	increase	high light
214.049	negative	14.1387	3.65356	0.000767688	increase	water-deficit
214.049	negative	14.1387	0.323369	0.000642761	decrease	water-deficit recovery
214.059	positive	11.7871	0.0682951	0.000165981	decrease	heat pretreatment
214.059	positive	11.7871	0.198607	0.00460847	decrease	heat pretreatment recovery
214.059	positive	11.7871	0.198607	0.00460847	decrease	heat pretreatment recovery
214.059	positive	11.7871	0.307897	0.000572739	decrease	cold pretreatment
214.059	positive	11.7871	0.438532	0.0021934	decrease	basal cold
214.059	positive	11.7871	0.172337	0.000618114	decrease	basal heat
214.059	positive	11.7871	0.0549329	0.00167593	decrease	basal heat recovery
214.059	positive	11.7871	0.48439	0.00677421	decrease	high light
214.059	positive	11.7871	0.415998	0.0355297	decrease	high light recovery
214.059	positive	11.7871	0.0201309	0.00140202	decrease	water-deficit recovery
215.008	negative	11.3424	0.347679	0.00153819	decrease	heat pretreatment recovery
215.008	negative	11.3424	0.347679	0.00153819	decrease	heat pretreatment recovery
215.008	negative	11.3424	0.148342	0.00682847	decrease	cold pretreatment
215.008	negative	11.3424	2.66862	0.0336471	increase	basal heat
215.008	negative	11.3424	0.155322	0.000401247	decrease	basal heat recovery
215.008	negative	11.3424	0.00374341	1.28367e-06	decrease	water-deficit recovery
215.033	negative	7.96722	3.20614	0.0441399	increase	heat pretreatment recovery
215.033	negative	7.96722	3.20614	0.0441399	increase	heat pretreatment recovery
215.033	negative	7.96722	3.73203	0.00486852	increase	basal heat recovery
215.033	negative	7.96722	4.65404	0.000138477	increase	water-deficit recovery
215.98	positive	13.7324	0.347864	0.00061758	decrease	basal heat recovery
215.98	positive	13.7324	0.22238	0.000272315	decrease	water-deficit recovery
216.024	negative	11.3587	2.88239	0.00102433	increase	heat pretreatment
216.024	negative	11.3587	2.1949	0.00165565	increase	basal heat
216.037	negative	7.96499	4.40153	0.00686307	increase	basal heat recovery
216.037	negative	7.96499	5.75281	0.000181991	increase	water-deficit recovery
216.081	positive	4.72209	0.471254	0.00418644	decrease	water-deficit recovery
216.929	negative	15.0941	0.464833	0.00146719	decrease	heat pretreatment recovery
216.929	negative	15.0941	0.464833	0.00146719	decrease	heat pretreatment recovery
216.929	negative	15.0941	0.451961	0.000240835	decrease	basal heat recovery
216.929	negative	15.0941	0.0951846	2.21674e-05	decrease	water-deficit recovery
217.013	negative	3.02379	0.107675	0.0346905	decrease	basal heat recovery
217.03	negative	7.96525	3.23508	0.0415367	increase	heat pretreatment recovery
217.03	negative	7.96525	3.23508	0.0415367	increase	heat pretreatment recovery
217.03	negative	7.96525	3.76336	0.00464228	increase	basal heat recovery
217.03	negative	7.96525	4.7421	0.000166947	increase	water-deficit recovery
217.083	negative	11.1034	2.3114	0.00867068	increase	basal heat
217.083	negative	11.1034	0.449776	0.0369732	decrease	basal heat recovery
217.083	negative	11.1034	0.0571338	0.00298414	decrease	water-deficit recovery
217.104	positive	1.03235	0.426129	0.00998749	decrease	cold pretreatment
217.129	positive	7.58434	2.60429	0.00167165	increase	high light
218.016	negative	3.02225	0.0836948	0.0311751	decrease	basal heat recovery
218.036	negative	13.8891	0.130698	0.000641528	decrease	heat pretreatment recovery
218.036	negative	13.8891	0.130698	0.000641528	decrease	heat pretreatment recovery
218.036	negative	13.8891	0.447916	0.00812482	decrease	basal cold recovery
218.036	negative	13.8891	0.0894653	0.00051089	decrease	basal heat recovery
218.036	negative	13.8891	0.494143	0.00961739	decrease	high light recovery
218.036	negative	13.8891	0.0239957	0.000359437	decrease	water-deficit recovery
218.117	positive	1.05701	0.492582	0.00952375	decrease	heat pretreatment
218.117	positive	1.05701	0.255785	0.00856505	decrease	heat pretreatment recovery
218.117	positive	1.05701	0.255785	0.00856505	decrease	heat pretreatment recovery
218.117	positive	1.05701	0.499405	0.00280301	decrease	cold pretreatment
218.117	positive	1.05701	0.285422	0.0110143	decrease	basal heat recovery
218.117	positive	1.05701	0.257006	0.0105582	decrease	water-deficit recovery
219.015	negative	3.77295	0.27505	0.0075904	decrease	basal heat recovery
219.015	negative	3.77295	0.36967	0.0121738	decrease	water-deficit recovery
219.097	positive	11.1395	2.46861	0.0119249	increase	basal heat
219.097	positive	11.1395	0.0917891	0.0026111	decrease	water-deficit recovery
220.033	negative	13.8896	0.127906	0.000864339	decrease	heat pretreatment recovery
220.033	negative	13.8896	0.127906	0.000864339	decrease	heat pretreatment recovery
220.033	negative	13.8896	0.490206	0.0360315	decrease	cold pretreatment
220.033	negative	13.8896	0.444636	0.00920258	decrease	basal cold recovery
220.033	negative	13.8896	0.0783025	0.000652587	decrease	basal heat recovery
220.033	negative	13.8896	0.489028	0.0115916	decrease	high light recovery
220.033	negative	13.8896	0.00932562	0.000450047	decrease	water-deficit recovery
221.067	negative	12.909	22.2554	5.14515e-05	increase	cold pretreatment
221.067	negative	12.909	21.496	0.0002194	increase	basal cold
221.067	negative	12.909	2.52928	0.0155957	increase	basal heat
223.876	positive	5.49146	7.29229e-05	0.00807892	decrease	heat pretreatment recovery
223.876	positive	5.49146	7.29229e-05	0.00807892	decrease	heat pretreatment recovery
223.876	positive	5.49146	0.0991087	0.0130952	decrease	basal cold recovery
223.876	positive	5.49146	0.0786802	0.0135109	decrease	high light recovery
223.985	negative	11.6432	0.44117	0.000470574	decrease	heat pretreatment
223.985	negative	11.6432	0.366832	0.00210435	decrease	cold pretreatment
223.985	negative	11.6432	0.494364	0.00136768	decrease	basal cold
223.985	negative	11.6432	0.492233	0.00021755	decrease	basal heat
223.985	negative	11.6432	0.259384	6.14685e-05	decrease	basal heat recovery
224.057	negative	10.5867	0.437222	0.0103498	decrease	heat pretreatment recovery
224.057	negative	10.5867	0.437222	0.0103498	decrease	heat pretreatment recovery
224.057	negative	10.5867	0.323432	0.00460111	decrease	basal heat recovery
224.057	negative	10.5867	0.210174	0.00192123	decrease	water-deficit recovery
224.108	positive	1.13824	0.489533	0.0366245	decrease	heat pretreatment recovery
224.108	positive	1.13824	0.489533	0.0366245	decrease	heat pretreatment recovery
224.108	positive	1.13824	0.3358	0.0152988	decrease	basal heat
224.108	positive	1.13824	0.0484057	0.00421001	decrease	basal heat recovery
224.108	positive	1.13824	0.0865972	0.0052742	decrease	water-deficit
224.108	positive	1.13824	0.139492	0.00606239	decrease	water-deficit recovery
224.992	positive	3.21943	0.165412	0.000332727	decrease	heat pretreatment recovery
224.992	positive	3.21943	0.165412	0.000332727	decrease	heat pretreatment recovery
224.992	positive	3.21943	0.182458	0.000222223	decrease	basal heat recovery
224.992	positive	3.21943	0.0740431	0.000114618	decrease	water-deficit recovery
225.068	negative	5.94799	3.56312	0.00130737	increase	heat pretreatment recovery
225.068	negative	5.94799	3.56312	0.00130737	increase	heat pretreatment recovery
225.068	negative	5.94799	2.68596	0.00748877	increase	water-deficit recovery
225.075	positive	5.8837	7.6944	0.0105679	increase	heat pretreatment recovery
225.075	positive	5.8837	7.6944	0.0105679	increase	heat pretreatment recovery
225.075	positive	5.8837	5.83128	2.41931e-06	increase	basal heat recovery
225.075	positive	5.8837	5.91055	0.000615199	increase	water-deficit recovery
226.071	positive	10.539	0.431375	0.0197704	decrease	heat pretreatment recovery
226.071	positive	10.539	0.431375	0.0197704	decrease	heat pretreatment recovery
226.071	positive	10.539	0.30839	0.0102659	decrease	basal heat recovery
226.071	positive	10.539	0.239085	0.0067564	decrease	water-deficit recovery
226.951	positive	5.71343	0.000304673	0.00850652	decrease	heat pretreatment
226.951	positive	5.71343	0.251937	0.0192037	decrease	heat pretreatment recovery
226.951	positive	5.71343	0.251937	0.0192037	decrease	heat pretreatment recovery
226.951	positive	5.71343	0.0900549	0.00170465	decrease	basal heat recovery
226.951	positive	5.71343	0.145657	0.00229256	decrease	water-deficit recovery
226.979	negative	9.18739	2.18417	0.0015221	increase	water-deficit recovery
226.997	negative	7.33418	3.11573	4.54958e-05	increase	heat pretreatment recovery
226.997	negative	7.33418	3.11573	4.54958e-05	increase	heat pretreatment recovery
226.997	negative	7.33418	0.494783	0.000343349	decrease	cold pretreatment
226.997	negative	7.33418	0.488898	0.000448736	decrease	basal cold
226.997	negative	7.33418	0.419864	0.0003304	decrease	high light
226.997	negative	7.33418	3.89871	6.81545e-05	increase	water-deficit recovery
227.021	negative	5.84317	0.0911611	7.04809e-06	decrease	heat pretreatment recovery
227.021	negative	5.84317	0.0911611	7.04809e-06	decrease	heat pretreatment recovery
227.021	negative	5.84317	0.0518024	1.05015e-06	decrease	basal heat recovery
227.021	negative	5.84317	0.0406076	1.04838e-06	decrease	water-deficit recovery
227.066	positive	11.9944	0.185536	0.00287119	decrease	water-deficit recovery
227.982	negative	9.21784	2.24711	0.0018323	increase	water-deficit recovery
228.001	negative	7.33441	3.7517	1.87523e-05	increase	heat pretreatment recovery
228.001	negative	7.33441	3.7517	1.87523e-05	increase	heat pretreatment recovery
228.001	negative	7.33441	0.493853	0.000333718	decrease	cold pretreatment
228.001	negative	7.33441	0.48214	0.000379335	decrease	basal cold
228.001	negative	7.33441	2.48762	0.0375077	increase	basal heat recovery
228.001	negative	7.33441	0.41408	0.000268118	decrease	high light
228.001	negative	7.33441	4.85907	1.9119e-06	increase	water-deficit recovery
228.065	negative	13.9745	0.464906	4.00348e-05	decrease	water-deficit recovery
228.099	positive	11.1057	0.441346	0.00143381	decrease	water-deficit recovery
228.994	negative	7.33429	3.2394	8.10587e-05	increase	heat pretreatment recovery
228.994	negative	7.33429	3.2394	8.10587e-05	increase	heat pretreatment recovery
228.994	negative	7.33429	0.496352	0.000560958	decrease	cold pretreatment
228.994	negative	7.33429	0.48673	0.000664852	decrease	basal cold
228.994	negative	7.33429	0.410834	0.00046843	decrease	high light
228.994	negative	7.33429	4.0461	4.18009e-05	increase	water-deficit recovery
229.034	negative	5.67837	0.388505	0.0302438	decrease	heat pretreatment
229.034	negative	5.67837	0.476711	0.0431644	decrease	cold pretreatment
229.034	negative	5.67837	0.423755	0.0342864	decrease	basal heat
229.086	positive	1.25762	0.262824	0.0225225	decrease	heat pretreatment
229.086	positive	1.25762	0.315302	0.0112594	decrease	heat pretreatment recovery
229.086	positive	1.25762	0.315302	0.0112594	decrease	heat pretreatment recovery
229.086	positive	1.25762	0.309699	0.0178147	decrease	basal heat
229.086	positive	1.25762	0.138217	0.00396468	decrease	basal heat recovery
229.086	positive	1.25762	0.0690117	0.0029699	decrease	water-deficit recovery
229.109	negative	4.34332	0.492522	0.0459074	decrease	heat pretreatment recovery
229.109	negative	4.34332	0.492522	0.0459074	decrease	heat pretreatment recovery
229.109	negative	4.34332	0.381977	0.0182388	decrease	water-deficit recovery
230.097	positive	4.66825	0.193322	0.0355168	decrease	cold pretreatment
230.097	positive	4.66825	0.226095	0.0104007	decrease	water-deficit recovery
231.044	negative	11.1931	0.413383	0.00623888	decrease	heat pretreatment
231.044	negative	11.1931	0.290511	0.00050064	decrease	cold pretreatment
231.044	negative	11.1931	0.47948	0.0443546	decrease	basal cold
231.044	negative	11.1931	0.490983	0.000726182	decrease	basal heat
231.044	negative	11.1931	0.44026	0.00118514	decrease	water-deficit recovery
231.064	negative	14.2318	0.449841	0.00160174	decrease	basal heat recovery
231.064	negative	14.2318	0.109108	6.13438e-05	decrease	water-deficit recovery
231.097	positive	9.31879	0.4062	0.0183485	decrease	heat pretreatment
233.061	negative	14.2408	0.445814	0.00105848	decrease	basal heat recovery
233.062	positive	9.99526	2.09887	0.0101929	increase	basal heat
233.062	positive	9.99526	0.285236	0.0127257	decrease	water-deficit
233.068	negative	3.90624	0.271408	0.0108742	decrease	basal heat recovery
234.019	positive	7.53041	0.485191	0.00441318	decrease	heat pretreatment recovery
234.019	positive	7.53041	0.485191	0.00441318	decrease	heat pretreatment recovery
234.019	positive	7.53041	0.293488	0.000434384	decrease	basal heat recovery
234.019	positive	7.53041	0.166677	0.000185435	decrease	water-deficit recovery
234.04	positive	8.84667	0.27325	3.94801e-05	decrease	basal heat recovery
234.04	positive	8.84667	0.381836	0.000133635	decrease	water-deficit recovery
234.063	negative	8.70779	0.0500289	0.000772058	decrease	heat pretreatment recovery
234.063	negative	8.70779	0.0500289	0.000772058	decrease	heat pretreatment recovery
234.063	negative	8.70779	0.0085684	0.00050584	decrease	water-deficit recovery
234.097	positive	1.05401	0.171575	0.0107606	decrease	heat pretreatment recovery
234.097	positive	1.05401	0.171575	0.0107606	decrease	heat pretreatment recovery
234.097	positive	1.05401	0.243674	0.0179218	decrease	basal cold recovery
234.097	positive	1.05401	0.0785956	0.00750821	decrease	basal heat recovery
234.097	positive	1.05401	0.181049	0.0119975	decrease	high light recovery
234.097	positive	1.05401	0.0306397	0.00616679	decrease	water-deficit recovery
234.956	positive	15.102	0.305789	3.83493e-05	decrease	water-deficit recovery
234.984	negative	11.7585	0.250979	0.000577455	decrease	heat pretreatment recovery
234.984	negative	11.7585	0.250979	0.000577455	decrease	heat pretreatment recovery
234.984	negative	11.7585	0.0701659	7.59003e-05	decrease	basal heat recovery
234.984	negative	11.7585	0.0519238	3.1059e-05	decrease	water-deficit recovery
235.022	positive	7.52511	0.465794	0.00328183	decrease	heat pretreatment recovery
235.022	positive	7.52511	0.465794	0.00328183	decrease	heat pretreatment recovery
235.022	positive	7.52511	0.288558	0.000399087	decrease	basal heat recovery
235.022	positive	7.52511	0.162436	0.000180045	decrease	water-deficit recovery
236.005	negative	7.3227	0.385041	0.0151493	decrease	heat pretreatment
236.005	negative	7.3227	0.00626889	0.000655604	decrease	heat pretreatment recovery
236.005	negative	7.3227	0.00626889	0.000655604	decrease	heat pretreatment recovery
236.005	negative	7.3227	0.282854	0.00826934	decrease	cold pretreatment
236.005	negative	7.3227	0.272063	0.00595448	decrease	basal cold
236.005	negative	7.3227	0.0149058	0.000678433	decrease	basal heat recovery
236.005	negative	7.3227	0.0831069	0.00219891	decrease	high light
236.005	negative	7.3227	0.0118449	0.000670502	decrease	water-deficit recovery
236.016	positive	7.52385	0.483126	0.00416353	decrease	heat pretreatment recovery
236.016	positive	7.52385	0.483126	0.00416353	decrease	heat pretreatment recovery
236.016	positive	7.52385	0.293292	0.000396358	decrease	basal heat recovery
236.016	positive	7.52385	0.167964	0.000156201	decrease	water-deficit recovery
236.016	negative	11.2443	0.360222	0.000410676	decrease	heat pretreatment
236.016	negative	11.2443	0.45837	0.00303913	decrease	basal heat
237.041	negative	5.64873	2.00355	0.0097839	increase	heat pretreatment recovery
237.041	negative	5.64873	2.00355	0.0097839	increase	heat pretreatment recovery
237.041	negative	5.64873	2.18709	0.0202719	increase	basal heat recovery
237.062	negative	11.2916	0.279173	0.00513839	decrease	basal heat recovery
237.062	negative	11.2916	0.084149	0.00162707	decrease	water-deficit recovery
238.044	negative	9.94852	0.201054	0.00523943	decrease	heat pretreatment recovery
238.044	negative	9.94852	0.201054	0.00523943	decrease	heat pretreatment recovery
238.044	negative	9.94852	0.23194	0.0306272	decrease	cold pretreatment
238.044	negative	9.94852	0.351852	0.0368569	decrease	basal cold
238.044	negative	9.94852	0.452939	0.0293039	decrease	basal cold recovery
238.044	negative	9.94852	0.347605	0.0393168	decrease	basal heat
238.044	negative	9.94852	0.10586	0.00131145	decrease	basal heat recovery
238.937	negative	5.44155	0.0227777	0.00252248	decrease	heat pretreatment
238.937	negative	5.44155	0.0457247	0.00119502	decrease	heat pretreatment recovery
238.937	negative	5.44155	0.0457247	0.00119502	decrease	heat pretreatment recovery
238.937	negative	5.44155	0.027221	0.00251053	decrease	cold pretreatment
238.937	negative	5.44155	0.0272013	0.00251425	decrease	basal cold
238.937	negative	5.44155	0.0936331	0.00336306	decrease	basal heat
238.937	negative	5.44155	0.0274561	0.00111563	decrease	basal heat recovery
238.937	negative	5.44155	0.0475723	0.00284819	decrease	high light
238.937	negative	5.44155	0.0215723	0.00106148	decrease	water-deficit recovery
239.06	negative	7.95402	0.473151	0.0154363	decrease	heat pretreatment recovery
239.06	negative	7.95402	0.473151	0.0154363	decrease	heat pretreatment recovery
239.06	negative	7.95402	0.294619	0.00628618	decrease	basal heat recovery
239.06	negative	7.95402	0.0580881	0.00191853	decrease	water-deficit recovery
239.904	negative	10.2893	2.11309	0.0203276	increase	heat pretreatment recovery
239.904	negative	10.2893	2.11309	0.0203276	increase	heat pretreatment recovery
240.011	negative	11.6433	0.46518	0.00383594	decrease	cold pretreatment
240.011	negative	11.6433	0.368087	0.0186059	decrease	basal heat recovery
240.05	positive	6.13638	4.06101	0.00057974	increase	heat pretreatment recovery
240.05	positive	6.13638	4.06101	0.00057974	increase	heat pretreatment recovery
240.05	positive	6.13638	2.56104	0.000749143	increase	water-deficit recovery
240.09	positive	12.261	0.252052	0.0104312	decrease	basal heat recovery
240.09	positive	12.261	0.00345441	0.00279565	decrease	water-deficit recovery
240.935	negative	5.43119	0.179655	0.00893655	decrease	heat pretreatment
240.935	negative	5.43119	0.0792766	0.00133654	decrease	heat pretreatment recovery
240.935	negative	5.43119	0.0792766	0.00133654	decrease	heat pretreatment recovery
240.935	negative	5.43119	0.0767152	0.00173685	decrease	cold pretreatment
240.935	negative	5.43119	0.123991	0.00185904	decrease	basal cold
240.935	negative	5.43119	0.105067	0.00134774	decrease	basal heat
240.935	negative	5.43119	0.075923	0.00144216	decrease	basal heat recovery
240.935	negative	5.43119	0.234305	0.0210893	decrease	high light
240.935	negative	5.43119	0.156509	0.00341541	decrease	water-deficit recovery
241.092	negative	14.2417	0.26928	4.41031e-05	decrease	water-deficit recovery
242.052	negative	7.99109	0.00906715	0.000334374	decrease	heat pretreatment recovery
242.052	negative	7.99109	0.00906715	0.000334374	decrease	heat pretreatment recovery
242.052	negative	7.99109	0.0133623	0.000337686	decrease	basal heat recovery
242.052	negative	7.99109	0.0211338	0.000347653	decrease	water-deficit recovery
242.052	negative	9.95713	0.0222485	1.43953e-05	decrease	water-deficit recovery
242.079	negative	11.9805	0.159875	0.00181504	decrease	water-deficit recovery
242.097	negative	14.2531	0.25587	3.91834e-05	decrease	water-deficit recovery
242.94	negative	5.01647	0.418373	0.0307609	decrease	heat pretreatment
242.94	negative	5.01647	0.333138	0.0081861	decrease	cold pretreatment
242.94	negative	5.01647	0.326426	0.00759055	decrease	basal cold
242.94	negative	5.01647	0.377998	0.0135598	decrease	basal heat
242.94	negative	5.01647	0.186022	0.00292108	decrease	basal heat recovery
242.94	negative	5.01647	0.392467	0.0164289	decrease	high light
242.94	negative	5.01647	0.101151	0.00161039	decrease	water-deficit recovery
243.036	negative	9.94047	0.435817	0.00214008	decrease	basal heat recovery
243.036	negative	9.94047	0.466241	0.00305276	decrease	water-deficit recovery
243.063	negative	5.66077	4.00963	0.00583404	increase	basal heat
243.063	negative	5.66077	3.71719	0.0021136	increase	basal heat recovery
243.082	negative	11.9761	0.489699	0.0208342	decrease	basal heat recovery
243.082	negative	11.9761	0.141221	0.00223232	decrease	water-deficit recovery
244.062	negative	5.2043	0.316689	0.00276253	decrease	water-deficit
244.078	positive	8.11202	5.19161	0.045589	increase	heat pretreatment
244.078	positive	8.11202	7.52988	0.000687861	increase	basal heat
244.078	positive	8.11202	5.86959	0.00371574	increase	basal heat recovery
244.078	positive	8.11202	2.38473	0.00244518	increase	water-deficit
244.092	positive	12.0085	0.128022	0.0028312	decrease	water-deficit recovery
245.095	positive	12.0076	0.129534	0.00309804	decrease	water-deficit recovery
247.034	negative	11.6316	0.183215	0.00334233	decrease	heat pretreatment
247.034	negative	11.6316	0.0476735	3.73215e-05	decrease	heat pretreatment recovery
247.034	negative	11.6316	0.0476735	3.73215e-05	decrease	heat pretreatment recovery
247.034	negative	11.6316	0.0418141	0.000455669	decrease	cold pretreatment
247.034	negative	11.6316	0.118247	0.00284239	decrease	basal cold
247.034	negative	11.6316	0.241704	0.00435946	decrease	basal heat
247.034	negative	11.6316	0.24746	0.0404065	decrease	basal heat recovery
247.034	negative	11.6316	0.367445	0.00772721	decrease	high light
247.034	negative	11.6316	0.388876	0.0365855	decrease	water-deficit
247.034	negative	11.6316	0.00681808	2.89685e-05	decrease	water-deficit recovery
247.079	positive	7.97039	5.12702	0.0278047	increase	basal heat recovery
248.961	negative	9.21784	79.9704	0.000210051	increase	heat pretreatment recovery
248.961	negative	9.21784	79.9704	0.000210051	increase	heat pretreatment recovery
248.961	negative	9.21784	86.0025	2.46804e-06	increase	basal heat recovery
248.961	negative	9.21784	115.038	9.14126e-09	increase	water-deficit recovery
249.964	negative	9.22723	3231.27	0.000164713	increase	heat pretreatment recovery
249.964	negative	9.22723	3231.27	0.000164713	increase	heat pretreatment recovery
249.964	negative	9.22723	3413.2	2.81606e-06	increase	basal heat recovery
249.964	negative	9.22723	4591.1	2.7115e-09	increase	water-deficit recovery
250.014	positive	8.86778	0.441618	0.0214009	decrease	heat pretreatment
250.014	positive	8.86778	0.303879	0.00259893	decrease	heat pretreatment recovery
250.014	positive	8.86778	0.303879	0.00259893	decrease	heat pretreatment recovery
250.014	positive	8.86778	0.485459	0.00330193	decrease	basal heat
250.014	positive	8.86778	0.0879387	0.000628955	decrease	basal heat recovery
250.014	positive	8.86778	0.0849462	0.00061115	decrease	water-deficit recovery
250.911	positive	3.09711	0.278039	0.0079962	decrease	basal heat recovery
250.965	negative	9.20484	6.99875	0.00150169	increase	heat pretreatment recovery
250.965	negative	9.20484	6.99875	0.00150169	increase	heat pretreatment recovery
250.965	negative	9.20484	7.08381	8.98532e-05	increase	basal heat recovery
250.965	negative	9.20484	6.98428	0.0120882	increase	water-deficit recovery
250.996	negative	11.3467	0.376901	0.0121666	decrease	cold pretreatment
250.996	negative	11.3467	2.41146	0.000450922	increase	basal heat
251.999	negative	9.4433	0.219442	0.0297111	decrease	heat pretreatment recovery
251.999	negative	9.4433	0.219442	0.0297111	decrease	heat pretreatment recovery
251.999	negative	9.4433	0.00906508	0.000658939	decrease	basal heat recovery
252.084	negative	10.9595	2.34699	0.00210107	increase	water-deficit
252.084	negative	10.9595	0.166201	0.000107245	decrease	water-deficit recovery
252.143	positive	9.77354	0.11725	0.0419188	decrease	water-deficit recovery
253.093	negative	4.62209	0.220766	0.00577706	decrease	heat pretreatment recovery
253.093	negative	4.62209	0.220766	0.00577706	decrease	heat pretreatment recovery
253.093	negative	4.62209	0.304832	0.00779257	decrease	basal cold recovery
253.093	negative	4.62209	2.12427	0.0145096	increase	basal heat
253.093	negative	4.62209	0.168303	0.00445325	decrease	basal heat recovery
253.093	negative	4.62209	0.157089	0.0043242	decrease	water-deficit recovery
253.093	negative	9.78329	0.478811	0.044008	decrease	heat pretreatment recovery
253.093	negative	9.78329	0.478811	0.044008	decrease	heat pretreatment recovery
253.093	negative	9.78329	0.262311	0.0141942	decrease	basal heat recovery
253.093	negative	9.78329	0.481074	0.044203	decrease	high light recovery
254.016	negative	7.33407	0.00792709	0.00106491	decrease	heat pretreatment recovery
254.016	negative	7.33407	0.00792709	0.00106491	decrease	heat pretreatment recovery
254.016	negative	7.33407	0.425323	0.00415398	decrease	cold pretreatment
254.016	negative	7.33407	0.411321	0.00431702	decrease	basal cold
254.016	negative	7.33407	0.00664728	0.00105994	decrease	basal heat recovery
254.016	negative	7.33407	0.285961	0.00192744	decrease	high light
254.016	negative	7.33407	0.0100849	0.00107382	decrease	water-deficit recovery
255.019	negative	7.32318	0.169668	0.0265567	decrease	heat pretreatment
255.019	negative	7.32318	0.000481584	0.00111861	decrease	heat pretreatment recovery
255.019	negative	7.32318	0.000481584	0.00111861	decrease	heat pretreatment recovery
255.019	negative	7.32318	0.119989	0.0220049	decrease	cold pretreatment
255.019	negative	7.32318	0.106232	0.0209175	decrease	basal cold
255.019	negative	7.32318	0.000395921	0.00111823	decrease	basal heat recovery
255.019	negative	7.32318	0.0327687	0.0165417	decrease	high light
255.019	negative	7.32318	0.00253578	0.00112742	decrease	water-deficit recovery
255.097	positive	5.52693	0.363991	0.0115285	decrease	basal heat recovery
255.097	positive	5.52693	0.306558	0.0033502	decrease	water-deficit recovery
256.02	negative	7.3227	0.0783293	0.00496646	decrease	water-deficit recovery
256.081	positive	10.1209	0.312762	0.0225678	decrease	heat pretreatment recovery
256.081	positive	10.1209	0.312762	0.0225678	decrease	heat pretreatment recovery
256.081	positive	10.1209	0.158167	0.0102649	decrease	basal heat recovery
256.081	positive	10.1209	0.046751	0.00639252	decrease	water-deficit recovery
256.948	negative	3.0784	0.369993	0.0126937	decrease	basal heat recovery
256.968	negative	5.85397	0.00045616	0.00878006	decrease	heat pretreatment recovery
256.968	negative	5.85397	0.00045616	0.00878006	decrease	heat pretreatment recovery
256.968	negative	5.85397	0.000350621	0.00877684	decrease	water-deficit recovery
257.066	negative	14.2551	0.391059	0.000492926	decrease	heat pretreatment recovery
257.066	negative	14.2551	0.391059	0.000492926	decrease	heat pretreatment recovery
257.066	negative	14.2551	0.315356	0.000145106	decrease	basal heat recovery
257.066	negative	14.2551	0.0271726	1.89845e-06	decrease	water-deficit recovery
257.084	positive	10.0911	0.285035	0.0198352	decrease	heat pretreatment recovery
257.084	positive	10.0911	0.285035	0.0198352	decrease	heat pretreatment recovery
257.084	positive	10.0911	0.143776	0.00987267	decrease	basal heat recovery
257.084	positive	10.0911	0.0286093	0.00605279	decrease	water-deficit recovery
258.026	negative	7.28291	18.0171	0.00026101	increase	heat pretreatment recovery
258.026	negative	7.28291	18.0171	0.00026101	increase	heat pretreatment recovery
258.026	negative	7.28291	20.8654	0.00191757	increase	basal heat recovery
258.026	negative	7.28291	25.0699	2.86912e-07	increase	water-deficit recovery
258.071	negative	11.5957	0.47889	0.000159958	decrease	heat pretreatment recovery
258.071	negative	11.5957	0.47889	0.000159958	decrease	heat pretreatment recovery
258.071	negative	11.5957	0.208111	1.76146e-05	decrease	basal heat recovery
258.071	negative	11.5957	0.304275	8.5616e-05	decrease	water-deficit recovery
258.082	negative	14.2409	0.167595	0.00149179	decrease	water-deficit recovery
258.109	positive	12.7781	4.92655	0.0152177	increase	heat pretreatment
258.109	positive	12.7781	2.37779	0.0103155	increase	heat pretreatment recovery
258.109	positive	12.7781	2.37779	0.0103155	increase	heat pretreatment recovery
258.109	positive	12.7781	0.271589	0.000779819	decrease	basal heat recovery
258.109	positive	12.7781	4.12089	0.00088564	increase	high light
258.109	positive	12.7781	5.55618	0.000812941	increase	water-deficit
258.109	positive	12.7781	0.457057	0.00492172	decrease	water-deficit recovery
259.067	negative	11.8181	0.0749856	0.00288422	decrease	heat pretreatment
259.067	negative	11.8181	0.43248	0.0215306	decrease	heat pretreatment recovery
259.067	negative	11.8181	0.43248	0.0215306	decrease	heat pretreatment recovery
259.067	negative	11.8181	0.150853	0.00503961	decrease	basal heat
259.067	negative	11.8181	0.14822	0.000616731	decrease	basal heat recovery
259.067	negative	11.8181	0.482991	0.0239323	decrease	high light
259.067	negative	11.8181	0.0978702	0.000365712	decrease	water-deficit recovery
259.112	positive	12.7781	5.42438	0.0117336	increase	heat pretreatment
259.112	positive	12.7781	2.42829	0.00974196	increase	heat pretreatment recovery
259.112	positive	12.7781	2.42829	0.00974196	increase	heat pretreatment recovery
259.112	positive	12.7781	0.273586	0.000906911	decrease	basal heat recovery
259.112	positive	12.7781	4.48282	0.000436752	increase	high light
259.112	positive	12.7781	6.06138	0.00064263	increase	water-deficit
259.112	positive	12.7781	0.470124	0.00552229	decrease	water-deficit recovery
260.025	negative	9.93988	0.334404	0.00913416	decrease	heat pretreatment recovery
260.025	negative	9.93988	0.334404	0.00913416	decrease	heat pretreatment recovery
260.025	negative	9.93988	0.226741	0.00102333	decrease	basal heat recovery
261.072	positive	3.45184	0.314692	0.00038623	decrease	heat pretreatment
261.072	positive	3.45184	0.306605	0.00369668	decrease	heat pretreatment recovery
261.072	positive	3.45184	0.306605	0.00369668	decrease	heat pretreatment recovery
261.072	positive	3.45184	0.33971	0.000600556	decrease	basal heat
261.072	positive	3.45184	0.063146	0.000855103	decrease	basal heat recovery
261.072	positive	3.45184	0.160827	0.00133706	decrease	water-deficit recovery
261.142	positive	7.40873	2.48138	0.020649	increase	basal heat
261.142	positive	7.40873	5.7057	2.83576e-05	increase	basal heat recovery
261.142	positive	7.40873	4.25191	0.00148054	increase	water-deficit recovery
261.154	positive	13.2378	0.249276	0.00572808	decrease	basal heat recovery
[truncated: 835 more rows]
